# Supplementary material for: Are We Chasing a Wild Goose? Rethinking Breeding Targets for Salinity Stress Tolerance in Rice
Source: Plants (Basel). 2026 Feb 13;15(4):597. doi: 10.3390/plants15040597 (PMC12943982; doi:10.3390/plants15040597)
Supplement: Supplementary file 1 [file plants-15-00597-s001.zip]

Archive with 4 entries (4 files):
- SM4.docx
- SM1.txt
- SM2.txt
- SM3.txt
