# Supplementary material for: Are We Chasing a Wild Goose? Rethinking Breeding Targets for Salinity Stress Tolerance in Rice
Source: Plants (Basel). 2026 Feb 13;15(4):597. doi: 10.3390/plants15040597 (PMC12943982; doi:10.3390/plants15040597)
Supplement: Supplementary file 1 [file plants-15-00597-s001.zip › SM1.txt]

Title: Regressions with No Discrete Limitations
 
 
 
 
 
 
 
 
 
 
Regression of Shoot dry weight with No Discrete Limitations
 
No Discrete Limitations
146 available data points
 
____________________________________________________________________
|  Code  |        8        |  5  |     6      |    11    |   12    |
|________|_________________|_____|____________|__________|_________|
|Variable|        y        | x1  |     x2     |    x3    |   x4    |
|________|_________________|_____|____________|__________|_________|
|  Name  |Shoot dry weight |SPAD |    Gs      |Shoot Na+ |Shoot K+ |
|________|_________________|_____|____________|__________|_________|
|Id%\Unit|       (g)       | (-) |(mmol/m^2/s)|   (mM)   |  (mM)   |
|________|_________________|_____|____________|__________|_________|
|   1    |      2.185      |23.1 |    31.1    |  7.676   |  201.5  |
|   2    |      2.162      |23.8 |    40.4    |  7.865   |  162.5  |
|   3    |      2.315      |24.4 |    40.2    |  8.639   |   181   |
|   4    |      2.315      |22.5 |    31.9    |  15.61   |  217.4  |
|   5    |      2.166      |24.8 |    45.7    |  8.056   |  184.6  |
|   6    |      2.352      |22.4 |    34.2    |  8.837   |  198.4  |
|   11   |      1.196      |27.1 |    39.6    |  13.29   |  151.8  |
|   12   |      1.274      |28.3 |    42.3    |  14.74   |  160.7  |
|   13   |      1.159      |32.1 |    48.7    |  12.36   |  173.9  |
|   14   |      1.255      |28.6 |    46.1    |  14.37   |  170.4  |
|   15   |      1.323      |26.5 |    51.3    |  12.14   |  193.3  |
|   16   |      1.242      |26.5 |     58     |  12.71   |  186.6  |
|   21   |     0.8609      |24.8 |    74.3    |  12.48   |  198.4  |
|   23   |     0.9159      |24.8 |    83.2    |  14.74   |  166.6  |
|   24   |     0.8824      |28.5 |     63     |  10.92   |  159.1  |
|   26   |     0.8994      |27.2 |    93.2    |  16.38   |  169.4  |
|   31   |      1.753      |23.1 |    43.7    |  8.936   |  175.5  |
|   32   |      2.341      |24.6 |    45.9    |  16.12   |  162.5  |
|   33   |      1.923      |23.5 |    34.7    |  10.27   |  189.6  |
|   34   |      1.85       |20.8 |    40.6    |  8.639   |  149.5  |
|   35   |      2.184      |23.8 |     59     |  8.837   |  182.6  |
|   41   |      1.351      |31.4 |    54.9    |  11.46   |  300.7  |
|   43   |      1.413      |29.2 |    78.7    |  8.152   |  305.4  |
|   44   |      1.282      |35.7 |    81.8    |  11.02   |  272.2  |
|   45   |      1.381      |31.2 |    54.8    |  15.24   |   302   |
|   46   |      1.184      |31.9 |    86.1    |  11.13   |  304.1  |
|   51   |      2.132      |28.9 |    57.7    |  16.77   |  187.6  |
|   52   |      2.01       |32.2 |    56.5    |   22.5   |  195.4  |
|   53   |      2.581      |28.7 |    58.6    |  25.88   |  190.6  |
|   54   |      2.182      |29.5 |    58.7    |  15.87   |  205.4  |
|   55   |      2.112      |29.1 |    65.7    |  14.99   |  187.6  |
|   56   |      2.269      |30.4 |    62.9    |  13.89   |  189.6  |
|   61   |      1.716      |29.3 |    46.5    |   12.4   |  133.8  |
|   62   |      2.466      |32.7 |    59.1    |  13.08   |  132.7  |
|   63   |      1.742      |31.5 |    38.3    |  12.62   |  109.4  |
|   64   |      1.816      |28.9 |    48.5    |  11.19   |  108.4  |
|   65   |      2.366      | 31  |    40.2    |  10.98   |  121.9  |
|   71   |      1.584      |33.6 |    46.8    |  13.77   |  128.6  |
|   72   |      2.409      |33.8 |    53.6    |  15.19   |  161.2  |
|   73   |      1.741      |29.6 |    55.8    |  13.08   |  143.7  |
|   74   |      1.884      | 37  |    49.8    |  29.15   |   151   |
|   75   |      2.109      |32.7 |    47.6    |  19.41   |  151.9  |
|   81   |      1.728      |28.7 |    36.9    |  59.08   |  113.9  |
|   82   |      2.341      |28.2 |    31.3    |   22.8   |  125.1  |
|   83   |      1.815      |26.4 |     37     |  30.54   |  127.9  |
|   84   |      1.928      |26.5 |    36.2    |  36.57   |  117.3  |
|   85   |      2.14       |28.5 |    35.7    |  34.19   |  133.3  |
|   91   |      1.817      |27.7 |    42.1    |  15.18   |  140.6  |
|   92   |      1.796      |22.2 |    38.7    |  13.61   |  143.1  |
|   93   |      1.947      |26.4 |    48.5    |  13.35   |  151.6  |
|   94   |      2.017      |23.2 |    39.7    |  14.24   |   144   |
|   95   |      1.696      |21.9 |     53     |  13.79   |  136.1  |
|  101   |      1.156      |26.7 |    34.3    |  174.1   |  79.35  |
|  102   |      1.352      | 26  |    42.6    |  117.4   |  92.9   |
|  103   |      1.845      |28.5 |    29.8    |  134.4   |  79.53  |
|  104   |      1.715      |27.4 |    28.3    |  140.4   |  79.17  |
|  105   |      1.553      |27.3 |    40.3    |  163.5   |  80.07  |
|  111   |      1.159      |33.5 |    53.9    |  169.7   |  80.62  |
|  112   |      1.278      |30.8 |    46.4    |  172.1   |  55.95  |
|  113   |     0.9733      |30.5 |    49.5    |   245    |  3.705  |
|  114   |     0.8899      |29.9 |    46.1    |  221.5   |  86.18  |
|  116   |     0.9733      |33.6 |    31.9    |  217.9   |  51.8   |
|  121   |      0.693      |25.6 |    57.9    |  145.8   |  101.9  |
|  123   |     0.8146      |26.7 |    62.7    |  111.6   |  80.62  |
|  126   |     0.9378      |29.3 |    59.4    |  87.43   |  90.18  |
|  131   |      0.994      |26.8 |    39.6    |  154.3   |  52.09  |
|  132   |      1.593      |22.9 |    31.2    |  164.6   |  71.43  |
|  133   |      1.382      |27.8 |    35.3    |  194.5   |  70.91  |
|  134   |      1.52       |26.8 |    36.5    |  195.8   |  64.9   |
|  135   |      1.321      |24.2 |    30.5    |  246.4   |  67.87  |
|  136   |      1.422      |24.4 |    25.7    |  211.3   |  66.71  |
|  141   |     0.7513      |32.2 |    83.7    |  178.5   |  91.15  |
|  143   |     0.5181      |35.6 |    66.8    |  263.2   |  73.84  |
|  144   |     0.4911      |45.5 |    70.3    |  167.8   |  80.8   |
|  145   |     0.5717      |35.4 |    64.4    |   244    |  94.67  |
|  151   |      1.521      |32.2 |    47.5    |  170.9   |  78.27  |
|  152   |      1.848      |32.8 |    60.5    |   151    |  62.48  |
|  153   |      1.916      | 32  |    51.9    |   160    |  70.23  |
|  154   |      1.499      |32.4 |    50.2    |  109.4   |  93.1   |
|  155   |      1.688      | 30  |    67.2    |  122.4   |  71.43  |
|  156   |      2.012      |30.4 |    61.5    |  135.8   |  70.23  |
|  161   |      1.472      | 34  |    43.5    |  319.4   |  72.44  |
|  162   |      1.792      |31.3 |    56.1    |  375.5   |  86.66  |
|  163   |      1.548      |30.1 |    58.5    |  132.6   |  73.8   |
|  164   |      1.671      |33.1 |    58.5    |  287.7   |  70.93  |
|  165   |      1.692      |30.5 |    41.1    |  305.3   |  73.98  |
|  171   |      1.647      |42.8 |    33.9    |  356.5   |  97.01  |
|  172   |      1.026      |43.4 |    48.9    |  309.8   |  108.4  |
|  173   |      1.685      |37.1 |    36.1    |  340.6   |  106.2  |
|  174   |      1.947      |40.6 |     43     |  290.6   |  107.3  |
|  181   |      1.534      |27.7 |    54.3    |  444.8   |  48.32  |
|  182   |      1.431      |28.9 |    46.4    |  392.8   |  43.05  |
|  184   |      1.734      |26.4 |    52.6    |  317.3   |  43.05  |
|  185   |      1.331      |28.2 |    44.3    |  407.9   |  44.99  |
|  191   |      2.137      |28.3 |    37.7    |  440.4   |  79.32  |
|  192   |      1.26       |26.5 |    30.7    |  414.2   |  78.63  |
|  193   |      1.459      |26.7 |    39.1    |  111.2   |  81.94  |
|  194   |      1.937      |27.8 |    36.9    |  381.3   |  93.64  |
|  195   |      1.56       |28.2 |    32.1    |  452.1   |  91.37  |
|  201   |      1.246      |31.6 |    27.9    |  320.2   |  24.28  |
|  202   |      1.333      |29.3 |    37.4    |  267.6   |  17.31  |
|  203   |      1.419      |26.7 |    29.2    |  303.2   |  25.97  |
|  204   |      1.22       |27.4 |    32.1    |  282.6   |  15.16  |
|  206   |      1.176      |28.2 |    43.8    |  280.6   |  34.75  |
|  211   |       0.7       |33.3 |    27.9    |  330.5   |  28.36  |
|  213   |     0.5767      |35.2 |    46.8    |   359    |  35.66  |
|  214   |     0.6503      |31.4 |     35     |  319.2   |  30.67  |
|  215   |     0.7144      |34.5 |    25.3    |  313.8   |  26.06  |
|  221   |     0.7175      |30.4 |     42     |  176.9   |  54.38  |
|  222   |     0.7109      |33.5 |    26.1    |  226.9   |  64.55  |
|  223   |     0.7376      |31.6 |    29.4    |  255.9   |  74.43  |
|  224   |     0.8146      |32.2 |    34.2    |  204.8   |  66.08  |
|  225   |     0.6946      |32.7 |    28.3    |   157    |  59.55  |
|  231   |      1.272      |21.1 |    28.2    |   363    |  22.72  |
|  232   |     0.9145      |23.9 |     32     |  326.7   |  28.36  |
|  233   |      1.191      |26.4 |    37.5    |  454.1   |  33.07  |
|  234   |      1.138      |28.3 |    28.2    |  424.5   |  21.69  |
|  235   |      1.251      |25.1 |    39.1    |  415.2   |  32.68  |
|  236   |      1.246      |31.2 |    33.9    |  398.2   |  25.8   |
|  241   |     0.4216      |24.4 |    48.2    |  468.3   |  17.8   |
|  242   |     0.5171      |36.6 |    47.2    |  381.6   |  13.46  |
|  245   |     0.4276      |39.7 |    51.5    |  447.7   |  27.91  |
|  251   |      0.923      | 33  |    50.5    |  352.8   |  39.43  |
|  252   |      1.543      |30.1 |    33.9    |  271.1   |  45.43  |
|  253   |      1.331      |31.5 |    47.2    |  315.4   |  26.06  |
|  254   |      1.817      |31.7 |    32.7    |  362.5   |  38.04  |
|  255   |      1.37       |28.9 |    42.4    |  242.6   |  27.73  |
|  261   |      1.709      |21.6 |    40.1    |  513.3   |  49.83  |
|  262   |      1.018      |23.2 |    41.5    |  338.5   |  68.17  |
|  263   |      1.146      |26.2 |    37.1    |  531.5   |  81.36  |
|  264   |      1.609      |27.7 |    47.6    |  356.5   |  58.62  |
|  265   |      1.218      |28.6 |    44.4    |  451.6   |  46.11  |
|  271   |      1.098      |41.1 |    35.5    |  466.8   |  66.78  |
|  272   |     0.8862      | 41  |    35.7    |   514    |  56.19  |
|  273   |      1.158      |44.7 |    39.1    |  377.2   |  46.8   |
|  275   |      1.086      |35.7 |    28.2    |  305.8   |  60.31  |
|  281   |     0.7168      | 29  |    43.3    |  589.9   |  35.2   |
|  282   |     0.8927      |29.4 |    39.1    |  489.3   |  43.85  |
|  283   |      1.044      | 29  |    26.3    |  555.3   |  23.85  |
|  284   |     0.9168      |34.1 |    42.1    |  769.2   |  38.48  |
|  285   |      1.093      |32.3 |    44.8    |  635.1   |  27.61  |
|  291   |      1.141      | 32  |    30.3    |  461.6   |  58.75  |
|  292   |      1.286      |30.9 |    30.2    |  475.7   |  60.05  |
|  293   |      1.387      | 32  |    23.8    |  440.4   |  58.75  |
|  294   |      1.241      | 32  |    31.9    |  345.4   |  51.62  |
|  295   |      1.186      |30.3 |    23.2    |  517.1   |  55.82  |
|________|_________________|_____|____________|__________|_________|


Step Number 1

No Discrete Limitations
Regression Model:
 y=(6.039e-01)+(1.185e-02)x1+(2.007e-02)x2+(3.841e-04)x3+(7.530e-03)x4-(1.115e-03)x1^2-(3.970e-04)x2^2-(8.995e-08)x3^2-(2.393e-05)x4^2+(5.815e-04)x1*x2+(1.557e-05)x1*x3+(1.500e-04)x1*x4-(2.082e-05)x2*x3-(3.030e-05)x2*x4-(1.693e-06)x3*x4+eps

Legend:
x1  SPAD  in (-)
x2  Gs  in (mmol/m^2/s)
x3  Shoot Na+  in (mM)
x4  Shoot K+  in (mM)
y   Shoot dry weight  in (g)
Count of the data points: 146

Performance of the regression model:
SIGMAeps: 3.920e-01
0.025-quantile of SIGMAeps: 3.497e-01
0.975-quantile of SIGMAeps: 4.459e-01
RMSE: 3.713e-01
MAE: 2.997e-01
R-square: 0.463
adjusted R-square: 0.406
RMSE_HO: 4.183e-01
MAE_HO: 3.381e-01
R-square_HO: 0.319
F_stat of the ANOVA test: 8.067e+00
degrees of freedom in the ANOVA test numerator: 14
degrees of freedom in the ANOVA test denominator: 131
Pvalue of the ANOVA test: 3.381e-12
The regression model is adequate according to the ANOVA test!

Coefficients of the regression model:
_______________________________________________________________________________________________
| Variable |  mean b  |HC3 sigma b|HC3 t_stat|HC3 Pvalue|HC3 0.025-quantile|HC3 0.975-quantile|
|__________|__________|___________|__________|__________|__________________|__________________|
|Constant 1|6.039e-01 | 1.505e+00 |4.011e-01 |6.890e-01 |    -2.374e+00    |    3.582e+00     |
|    x1    |1.185e-02 | 8.759e-02 |1.353e-01 |8.926e-01 |    -1.614e-01    |    1.851e-01     |
|    x2    |2.007e-02 | 3.338e-02 |6.015e-01 |5.486e-01 |    -4.595e-02    |    8.610e-02     |
|    x3    |3.841e-04 | 2.981e-03 |1.288e-01 |8.977e-01 |    -5.514e-03    |    6.282e-03     |
|    x4    |7.530e-03 | 8.343e-03 |9.026e-01 |3.684e-01 |    -8.974e-03    |    2.403e-02     |
|   x1^2   |-1.115e-03| 1.795e-03 |-6.210e-01|5.357e-01 |    -4.665e-03    |    2.436e-03     |
|   x2^2   |-3.970e-04| 1.782e-04 |-2.228e+00|2.760e-02 |    -7.495e-04    |    -4.446e-05    |
|   x3^2   |-8.995e-08| 2.173e-06 |-4.140e-02|9.670e-01 |    -4.388e-06    |    4.208e-06     |
|   x4^2   |-2.393e-05| 1.916e-05 |-1.249e+00|2.140e-01 |    -6.184e-05    |    1.398e-05     |
|  x1*x2   |5.815e-04 | 1.087e-03 |5.352e-01 |5.934e-01 |    -1.568e-03    |    2.731e-03     |
|  x1*x3   |1.557e-05 | 1.062e-04 |1.466e-01 |8.837e-01 |    -1.946e-04    |    2.257e-04     |
|  x1*x4   |1.500e-04 | 3.273e-04 |4.583e-01 |6.475e-01 |    -4.974e-04    |    7.974e-04     |
|  x2*x3   |-2.082e-05| 3.902e-05 |-5.335e-01|5.946e-01 |    -9.800e-05    |    5.637e-05     |
|  x2*x4   |-3.030e-05| 8.986e-05 |-3.372e-01|7.365e-01 |    -2.081e-04    |    1.475e-04     |
|  x3*x4   |-1.693e-06| 1.377e-05 |-1.229e-01|9.024e-01 |    -2.894e-05    |    2.556e-05     |
|__________|__________|___________|__________|__________|__________________|__________________|

Expected Error Nullity test:
mean value of the predicted residuals: -4.024e-03
std of the predicted residuals: 4.197e-01
t_stat for the Mean Error Nullity test: -1.158e-01
degrees of freedom of the t-test: 145
Pvalue of the Mean Error Nullity test: 9.079e-01
The expected error in the regression model is zero!

Heteroscedasticity test:
Pvalue of the ANOVA test for the heteroscedasticity model: 2.052e-04
the regression model is statistically significantly heteroscedastic!
adjusted R-square for the heteroscedasticity model: 0.177
the heteroscedasticity in the regression model is practically insignificant!

Error Normality test:
JB_stat for the Error Normality test: 3.765e+00
Count of Pseudo-Realities for the Error Normality test: 10000
Pvalue of the Error Normality test: 1.138e-01
The error variable in the regression model is normal!

Decision about the Regressors:
The slope of x3^2 is insignificant and the regressor will be removed!


Step Number 2

No Discrete Limitations
Regression Model:
 y=(6.183e-01)+(1.167e-02)x1+(2.011e-02)x2+(3.254e-04)x3+(7.417e-03)x4-(1.101e-03)x1^2-(3.966e-04)x2^2-(2.354e-05)x4^2+(5.773e-04)x1*x2+(1.453e-05)x1*x3+(1.476e-04)x1*x4-(2.070e-05)x2*x3-(3.010e-05)x2*x4-(1.304e-06)x3*x4+eps

Legend:
x1  SPAD  in (-)
x2  Gs  in (mmol/m^2/s)
x3  Shoot Na+  in (mM)
x4  Shoot K+  in (mM)
y   Shoot dry weight  in (g)
Count of the data points: 146

Performance of the regression model:
SIGMAeps: 3.905e-01
0.025-quantile of SIGMAeps: 3.485e-01
0.975-quantile of SIGMAeps: 4.440e-01
RMSE: 3.713e-01
MAE: 2.999e-01
R-square: 0.463
adjusted R-square: 0.410
RMSE_HO: 4.150e-01
MAE_HO: 3.354e-01
R-square_HO: 0.329
F_stat of the ANOVA test: 8.754e+00
degrees of freedom in the ANOVA test numerator: 13
degrees of freedom in the ANOVA test denominator: 132
Pvalue of the ANOVA test: 1.109e-12
The regression model is adequate according to the ANOVA test!

Coefficients of the regression model:
_______________________________________________________________________________________________
| Variable |  mean b  |HC3 sigma b|HC3 t_stat|HC3 Pvalue|HC3 0.025-quantile|HC3 0.975-quantile|
|__________|__________|___________|__________|__________|__________________|__________________|
|Constant 1|6.183e-01 | 1.392e+00 |4.442e-01 |6.576e-01 |    -2.135e+00    |    3.372e+00     |
|    x1    |1.167e-02 | 8.428e-02 |1.385e-01 |8.901e-01 |    -1.551e-01    |    1.784e-01     |
|    x2    |2.011e-02 | 3.281e-02 |6.129e-01 |5.410e-01 |    -4.479e-02    |    8.501e-02     |
|    x3    |3.254e-04 | 3.075e-03 |1.058e-01 |9.159e-01 |    -5.758e-03    |    6.409e-03     |
|    x4    |7.417e-03 | 8.243e-03 |8.998e-01 |3.698e-01 |    -8.888e-03    |    2.372e-02     |
|   x1^2   |-1.101e-03| 1.636e-03 |-6.733e-01|5.019e-01 |    -4.336e-03    |    2.134e-03     |
|   x2^2   |-3.966e-04| 1.757e-04 |-2.258e+00|2.561e-02 |    -7.440e-04    |    -4.911e-05    |
|   x4^2   |-2.354e-05| 1.495e-05 |-1.574e+00|1.178e-01 |    -5.311e-05    |    6.034e-06     |
|  x1*x2   |5.773e-04 | 1.070e-03 |5.397e-01 |5.903e-01 |    -1.539e-03    |    2.694e-03     |
|  x1*x3   |1.453e-05 | 9.165e-05 |1.585e-01 |8.743e-01 |    -1.668e-04    |    1.958e-04     |
|  x1*x4   |1.476e-04 | 3.017e-04 |4.891e-01 |6.256e-01 |    -4.493e-04    |    7.444e-04     |
|  x2*x3   |-2.070e-05| 3.893e-05 |-5.318e-01|5.957e-01 |    -9.770e-05    |    5.630e-05     |
|  x2*x4   |-3.010e-05| 8.933e-05 |-3.370e-01|7.367e-01 |    -2.068e-04    |    1.466e-04     |
|  x3*x4   |-1.304e-06| 8.907e-06 |-1.464e-01|8.838e-01 |    -1.892e-05    |    1.631e-05     |
|__________|__________|___________|__________|__________|__________________|__________________|

Expected Error Nullity test:
mean value of the predicted residuals: -3.180e-03
std of the predicted residuals: 4.164e-01
t_stat for the Mean Error Nullity test: -9.228e-02
degrees of freedom of the t-test: 145
Pvalue of the Mean Error Nullity test: 9.266e-01
The expected error in the regression model is zero!

Heteroscedasticity test:
Pvalue of the ANOVA test for the heteroscedasticity model: 9.612e-05
the regression model is statistically significantly heteroscedastic!
adjusted R-square for the heteroscedasticity model: 0.185
the heteroscedasticity in the regression model is practically insignificant!

Error Normality test:
JB_stat for the Error Normality test: 3.825e+00
Count of Pseudo-Realities for the Error Normality test: 10000
Pvalue of the Error Normality test: 1.104e-01
The error variable in the regression model is normal!

Decision about the Regressors:
The slope of x3 is insignificant and the regressor will be removed!


Step Number 3

No Discrete Limitations
Regression Model:
 y=(7.325e-01)+(9.945e-03)x1+(1.915e-02)x2+(6.797e-03)x4-(1.145e-03)x1^2-(3.944e-04)x2^2-(2.345e-05)x4^2+(5.928e-04)x1*x2+(2.320e-05)x1*x3+(1.648e-04)x1*x4-(1.951e-05)x2*x3-(2.895e-05)x2*x4-(1.139e-06)x3*x4+eps

Legend:
x1  SPAD  in (-)
x2  Gs  in (mmol/m^2/s)
x3  Shoot Na+  in (mM)
x4  Shoot K+  in (mM)
y   Shoot dry weight  in (g)
Count of the data points: 146

Performance of the regression model:
SIGMAeps: 3.890e-01
0.025-quantile of SIGMAeps: 3.474e-01
0.975-quantile of SIGMAeps: 4.421e-01
RMSE: 3.713e-01
MAE: 2.999e-01
R-square: 0.463
adjusted R-square: 0.414
RMSE_HO: 4.096e-01
MAE_HO: 3.320e-01
R-square_HO: 0.347
F_stat of the ANOVA test: 9.553e+00
degrees of freedom in the ANOVA test numerator: 12
degrees of freedom in the ANOVA test denominator: 133
Pvalue of the ANOVA test: 3.499e-13
The regression model is adequate according to the ANOVA test!

Coefficients of the regression model:
_______________________________________________________________________________________________
| Variable |  mean b  |HC3 sigma b|HC3 t_stat|HC3 Pvalue|HC3 0.025-quantile|HC3 0.975-quantile|
|__________|__________|___________|__________|__________|__________________|__________________|
|Constant 1|7.325e-01 | 1.436e+00 |5.103e-01 |6.107e-01 |    -2.107e+00    |    3.572e+00     |
|    x1    |9.945e-03 | 8.183e-02 |1.215e-01 |9.034e-01 |    -1.519e-01    |    1.718e-01     |
|    x2    |1.915e-02 | 3.136e-02 |6.104e-01 |5.426e-01 |    -4.289e-02    |    8.118e-02     |
|    x4    |6.797e-03 | 5.368e-03 |1.266e+00 |2.077e-01 |    -3.821e-03    |    1.741e-02     |
|   x1^2   |-1.145e-03| 1.349e-03 |-8.491e-01|3.973e-01 |    -3.814e-03    |    1.523e-03     |
|   x2^2   |-3.944e-04| 1.710e-04 |-2.306e+00|2.263e-02 |    -7.327e-04    |    -5.617e-05    |
|   x4^2   |-2.345e-05| 1.479e-05 |-1.586e+00|1.151e-01 |    -5.270e-05    |    5.793e-06     |
|  x1*x2   |5.928e-04 | 9.952e-04 |5.957e-01 |5.524e-01 |    -1.376e-03    |    2.561e-03     |
|  x1*x3   |2.320e-05 | 4.297e-05 |5.399e-01 |5.902e-01 |    -6.180e-05    |    1.082e-04     |
|  x1*x4   |1.648e-04 | 2.337e-04 |7.049e-01 |4.821e-01 |    -2.976e-04    |    6.271e-04     |
|  x2*x3   |-1.951e-05| 3.607e-05 |-5.409e-01|5.895e-01 |    -9.084e-05    |    5.183e-05     |
|  x2*x4   |-2.895e-05| 8.889e-05 |-3.257e-01|7.452e-01 |    -2.048e-04    |    1.469e-04     |
|  x3*x4   |-1.139e-06| 8.562e-06 |-1.331e-01|8.943e-01 |    -1.807e-05    |    1.580e-05     |
|__________|__________|___________|__________|__________|__________________|__________________|

Expected Error Nullity test:
mean value of the predicted residuals: -2.192e-03
std of the predicted residuals: 4.110e-01
t_stat for the Mean Error Nullity test: -6.446e-02
degrees of freedom of the t-test: 145
Pvalue of the Mean Error Nullity test: 9.487e-01
The expected error in the regression model is zero!

Heteroscedasticity test:
Pvalue of the ANOVA test for the heteroscedasticity model: 1.743e-03
the regression model is statistically significantly heteroscedastic!
adjusted R-square for the heteroscedasticity model: 0.132
the heteroscedasticity in the regression model is practically insignificant!

Error Normality test:
JB_stat for the Error Normality test: 3.907e+00
Count of Pseudo-Realities for the Error Normality test: 10000
Pvalue of the Error Normality test: 1.101e-01
The error variable in the regression model is normal!

Decision about the Regressors:
The slope of x1 is insignificant and the regressor will be removed!


Step Number 4

No Discrete Limitations
Regression Model:
 y=(8.976e-01)+(1.941e-02)x2+(6.481e-03)x4-(1.016e-03)x1^2-(3.962e-04)x2^2-(2.336e-05)x4^2+(5.999e-04)x1*x2+(2.444e-05)x1*x3+(1.757e-04)x1*x4-(2.039e-05)x2*x3-(3.000e-05)x2*x4-(1.220e-06)x3*x4+eps

Legend:
x1  SPAD  in (-)
x2  Gs  in (mmol/m^2/s)
x3  Shoot Na+  in (mM)
x4  Shoot K+  in (mM)
y   Shoot dry weight  in (g)
Count of the data points: 146

Performance of the regression model:
SIGMAeps: 3.876e-01
0.025-quantile of SIGMAeps: 3.462e-01
0.975-quantile of SIGMAeps: 4.403e-01
RMSE: 3.713e-01
MAE: 2.999e-01
R-square: 0.463
adjusted R-square: 0.419
RMSE_HO: 4.056e-01
MAE_HO: 3.289e-01
R-square_HO: 0.359
F_stat of the ANOVA test: 1.050e+01
degrees of freedom in the ANOVA test numerator: 11
degrees of freedom in the ANOVA test denominator: 134
Pvalue of the ANOVA test: 1.054e-13
The regression model is adequate according to the ANOVA test!

Coefficients of the regression model:
_______________________________________________________________________________________________
| Variable |  mean b  |HC3 sigma b|HC3 t_stat|HC3 Pvalue|HC3 0.025-quantile|HC3 0.975-quantile|
|__________|__________|___________|__________|__________|__________________|__________________|
|Constant 1|8.976e-01 | 5.158e-01 |1.740e+00 |8.408e-02 |    -1.224e-01    |    1.918e+00     |
|    x2    |1.941e-02 | 2.962e-02 |6.554e-01 |5.133e-01 |    -3.917e-02    |    7.799e-02     |
|    x4    |6.481e-03 | 5.002e-03 |1.296e+00 |1.973e-01 |    -3.413e-03    |    1.637e-02     |
|   x1^2   |-1.016e-03| 6.815e-04 |-1.491e+00|1.383e-01 |    -2.364e-03    |    3.318e-04     |
|   x2^2   |-3.962e-04| 1.698e-04 |-2.333e+00|2.116e-02 |    -7.321e-04    |    -6.026e-05    |
|   x4^2   |-2.336e-05| 1.466e-05 |-1.594e+00|1.134e-01 |    -5.235e-05    |    5.633e-06     |
|  x1*x2   |5.999e-04 | 9.215e-04 |6.510e-01 |5.162e-01 |    -1.223e-03    |    2.422e-03     |
|  x1*x3   |2.444e-05 | 4.232e-05 |5.774e-01 |5.646e-01 |    -5.927e-05    |    1.081e-04     |
|  x1*x4   |1.757e-04 | 2.227e-04 |7.887e-01 |4.317e-01 |    -2.648e-04    |    6.161e-04     |
|  x2*x3   |-2.039e-05| 3.549e-05 |-5.746e-01|5.665e-01 |    -9.059e-05    |    4.980e-05     |
|  x2*x4   |-3.000e-05| 8.747e-05 |-3.430e-01|7.322e-01 |    -2.030e-04    |    1.430e-04     |
|  x3*x4   |-1.220e-06| 8.492e-06 |-1.437e-01|8.859e-01 |    -1.802e-05    |    1.557e-05     |
|__________|__________|___________|__________|__________|__________________|__________________|

Expected Error Nullity test:
mean value of the predicted residuals: -1.445e-03
std of the predicted residuals: 4.070e-01
t_stat for the Mean Error Nullity test: -4.291e-02
degrees of freedom of the t-test: 145
Pvalue of the Mean Error Nullity test: 9.658e-01
The expected error in the regression model is zero!

Heteroscedasticity test:
Pvalue of the ANOVA test for the heteroscedasticity model: 1.226e-03
the regression model is statistically significantly heteroscedastic!
adjusted R-square for the heteroscedasticity model: 0.133
the heteroscedasticity in the regression model is practically insignificant!

Error Normality test:
JB_stat for the Error Normality test: 3.822e+00
Count of Pseudo-Realities for the Error Normality test: 10000
Pvalue of the Error Normality test: 1.102e-01
The error variable in the regression model is normal!

Decision about the Regressors:
The slope of x3*x4 is insignificant and the regressor will be removed!


Step Number 5

No Discrete Limitations
Regression Model:
 y=(8.868e-01)+(2.012e-02)x2+(6.445e-03)x4-(1.011e-03)x1^2-(4.036e-04)x2^2-(2.240e-05)x4^2+(6.103e-04)x1*x2+(2.354e-05)x1*x3+(1.650e-04)x1*x4-(2.170e-05)x2*x3-(3.012e-05)x2*x4+eps

Legend:
x1  SPAD  in (-)
x2  Gs  in (mmol/m^2/s)
x3  Shoot Na+  in (mM)
x4  Shoot K+  in (mM)
y   Shoot dry weight  in (g)
Count of the data points: 146

Performance of the regression model:
SIGMAeps: 3.862e-01
0.025-quantile of SIGMAeps: 3.451e-01
0.975-quantile of SIGMAeps: 4.385e-01
RMSE: 3.714e-01
MAE: 3.002e-01
R-square: 0.463
adjusted R-square: 0.423
RMSE_HO: 4.024e-01
MAE_HO: 3.266e-01
R-square_HO: 0.369
F_stat of the ANOVA test: 1.163e+01
degrees of freedom in the ANOVA test numerator: 10
degrees of freedom in the ANOVA test denominator: 135
Pvalue of the ANOVA test: 3.020e-14
The regression model is adequate according to the ANOVA test!

Coefficients of the regression model:
_______________________________________________________________________________________________
| Variable |  mean b  |HC3 sigma b|HC3 t_stat|HC3 Pvalue|HC3 0.025-quantile|HC3 0.975-quantile|
|__________|__________|___________|__________|__________|__________________|__________________|
|Constant 1|8.868e-01 | 5.050e-01 |1.756e+00 |8.139e-02 |    -1.121e-01    |    1.886e+00     |
|    x2    |2.012e-02 | 2.911e-02 |6.914e-01 |4.905e-01 |    -3.744e-02    |    7.769e-02     |
|    x4    |6.445e-03 | 4.952e-03 |1.302e+00 |1.953e-01 |    -3.348e-03    |    1.624e-02     |
|   x1^2   |-1.011e-03| 6.748e-04 |-1.498e+00|1.365e-01 |    -2.345e-03    |    3.238e-04     |
|   x2^2   |-4.036e-04| 1.616e-04 |-2.497e+00|1.372e-02 |    -7.233e-04    |    -8.397e-05    |
|   x4^2   |-2.240e-05| 1.229e-05 |-1.823e+00|7.047e-02 |    -4.670e-05    |    1.897e-06     |
|  x1*x2   |6.103e-04 | 8.992e-04 |6.787e-01 |4.985e-01 |    -1.168e-03    |    2.389e-03     |
|  x1*x3   |2.354e-05 | 4.205e-05 |5.598e-01 |5.765e-01 |    -5.962e-05    |    1.067e-04     |
|  x1*x4   |1.650e-04 | 2.049e-04 |8.053e-01 |4.221e-01 |    -2.402e-04    |    5.702e-04     |
|  x2*x3   |-2.170e-05| 3.288e-05 |-6.601e-01|5.103e-01 |    -8.672e-05    |    4.332e-05     |
|  x2*x4   |-3.012e-05| 8.615e-05 |-3.496e-01|7.272e-01 |    -2.005e-04    |    1.403e-04     |
|__________|__________|___________|__________|__________|__________________|__________________|

Expected Error Nullity test:
mean value of the predicted residuals: -1.110e-03
std of the predicted residuals: 4.038e-01
t_stat for the Mean Error Nullity test: -3.321e-02
degrees of freedom of the t-test: 145
Pvalue of the Mean Error Nullity test: 9.735e-01
The expected error in the regression model is zero!

Heteroscedasticity test:
Pvalue of the ANOVA test for the heteroscedasticity model: 1.493e-03
the regression model is statistically significantly heteroscedastic!
adjusted R-square for the heteroscedasticity model: 0.125
the heteroscedasticity in the regression model is practically insignificant!

Error Normality test:
JB_stat for the Error Normality test: 3.875e+00
Count of Pseudo-Realities for the Error Normality test: 10000
Pvalue of the Error Normality test: 1.084e-01
The error variable in the regression model is normal!

Decision about the Regressors:
The slope of x2*x4 is insignificant and the regressor will be removed!


Step Number 6

No Discrete Limitations
Regression Model:
 y=(9.108e-01)+(1.814e-02)x2+(6.923e-03)x4-(9.443e-04)x1^2-(4.375e-04)x2^2-(2.495e-05)x4^2+(6.445e-04)x1*x2+(1.516e-05)x1*x3+(1.224e-04)x1*x4-(1.544e-05)x2*x3+eps

Legend:
x1  SPAD  in (-)
x2  Gs  in (mmol/m^2/s)
x3  Shoot Na+  in (mM)
x4  Shoot K+  in (mM)
y   Shoot dry weight  in (g)
Count of the data points: 146

Performance of the regression model:
SIGMAeps: 3.851e-01
0.025-quantile of SIGMAeps: 3.442e-01
0.975-quantile of SIGMAeps: 4.370e-01
RMSE: 3.716e-01
MAE: 3.000e-01
R-square: 0.462
adjusted R-square: 0.426
RMSE_HO: 3.980e-01
MAE_HO: 3.228e-01
R-square_HO: 0.383
F_stat of the ANOVA test: 1.297e+01
degrees of freedom in the ANOVA test numerator: 9
degrees of freedom in the ANOVA test denominator: 136
Pvalue of the ANOVA test: 8.771e-15
The regression model is adequate according to the ANOVA test!

Coefficients of the regression model:
_______________________________________________________________________________________________
| Variable |  mean b  |HC3 sigma b|HC3 t_stat|HC3 Pvalue|HC3 0.025-quantile|HC3 0.975-quantile|
|__________|__________|___________|__________|__________|__________________|__________________|
|Constant 1|9.108e-01 | 4.850e-01 |1.878e+00 |6.253e-02 |    -4.830e-02    |    1.870e+00     |
|    x2    |1.814e-02 | 2.717e-02 |6.676e-01 |5.055e-01 |    -3.559e-02    |    7.187e-02     |
|    x4    |6.923e-03 | 4.198e-03 |1.649e+00 |1.014e-01 |    -1.379e-03    |    1.523e-02     |
|   x1^2   |-9.443e-04| 6.420e-04 |-1.471e+00|1.436e-01 |    -2.214e-03    |    3.253e-04     |
|   x2^2   |-4.375e-04| 1.524e-04 |-2.871e+00|4.750e-03 |    -7.389e-04    |    -1.361e-04    |
|   x4^2   |-2.495e-05| 6.862e-06 |-3.635e+00|3.926e-04 |    -3.852e-05    |    -1.138e-05    |
|  x1*x2   |6.445e-04 | 8.816e-04 |7.310e-01 |4.660e-01 |    -1.099e-03    |    2.388e-03     |
|  x1*x3   |1.516e-05 | 3.615e-05 |4.193e-01 |6.756e-01 |    -5.632e-05    |    8.664e-05     |
|  x1*x4   |1.224e-04 | 1.414e-04 |8.654e-01 |3.883e-01 |    -1.573e-04    |    4.020e-04     |
|  x2*x3   |-1.544e-05| 2.789e-05 |-5.535e-01|5.808e-01 |    -7.060e-05    |    3.972e-05     |
|__________|__________|___________|__________|__________|__________________|__________________|

Expected Error Nullity test:
mean value of the predicted residuals: -7.445e-04
std of the predicted residuals: 3.994e-01
t_stat for the Mean Error Nullity test: -2.252e-02
degrees of freedom of the t-test: 145
Pvalue of the Mean Error Nullity test: 9.821e-01
The expected error in the regression model is zero!

Heteroscedasticity test:
Pvalue of the ANOVA test for the heteroscedasticity model: 2.165e-03
the regression model is statistically significantly heteroscedastic!
adjusted R-square for the heteroscedasticity model: 0.114
the heteroscedasticity in the regression model is practically insignificant!

Error Normality test:
JB_stat for the Error Normality test: 3.567e+00
Count of Pseudo-Realities for the Error Normality test: 10000
Pvalue of the Error Normality test: 1.322e-01
The error variable in the regression model is normal!

Decision about the Regressors:
The slope of x1*x3 is insignificant and the regressor will be removed!


Step Number 7

No Discrete Limitations
Regression Model:
 y=(9.285e-01)+(1.707e-02)x2+(7.011e-03)x4-(7.593e-04)x1^2-(3.971e-04)x2^2-(2.439e-05)x4^2+(4.824e-04)x1*x2+(1.172e-04)x1*x4-(5.073e-06)x2*x3+eps

Legend:
x1  SPAD  in (-)
x2  Gs  in (mmol/m^2/s)
x3  Shoot Na+  in (mM)
x4  Shoot K+  in (mM)
y   Shoot dry weight  in (g)
Count of the data points: 146

Performance of the regression model:
SIGMAeps: 3.839e-01
0.025-quantile of SIGMAeps: 3.434e-01
0.975-quantile of SIGMAeps: 4.355e-01
RMSE: 3.719e-01
MAE: 2.994e-01
R-square: 0.461
adjusted R-square: 0.430
RMSE_HO: 3.954e-01
MAE_HO: 3.198e-01
R-square_HO: 0.391
F_stat of the ANOVA test: 1.466e+01
degrees of freedom in the ANOVA test numerator: 8
degrees of freedom in the ANOVA test denominator: 137
Pvalue of the ANOVA test: 2.442e-15
The regression model is adequate according to the ANOVA test!

Coefficients of the regression model:
_______________________________________________________________________________________________
| Variable |  mean b  |HC3 sigma b|HC3 t_stat|HC3 Pvalue|HC3 0.025-quantile|HC3 0.975-quantile|
|__________|__________|___________|__________|__________|__________________|__________________|
|Constant 1|9.285e-01 | 4.710e-01 |1.971e+00 |5.070e-02 |    -2.855e-03    |    1.860e+00     |
|    x2    |1.707e-02 | 2.667e-02 |6.400e-01 |5.232e-01 |    -3.566e-02    |    6.980e-02     |
|    x4    |7.011e-03 | 4.136e-03 |1.695e+00 |9.232e-02 |    -1.168e-03    |    1.519e-02     |
|   x1^2   |-7.593e-04| 4.283e-04 |-1.773e+00|7.846e-02 |    -1.606e-03    |    8.758e-05     |
|   x2^2   |-3.971e-04| 1.042e-04 |-3.812e+00|2.074e-04 |    -6.031e-04    |    -1.911e-04    |
|   x4^2   |-2.439e-05| 6.670e-06 |-3.657e+00|3.627e-04 |    -3.758e-05    |    -1.120e-05    |
|  x1*x2   |4.824e-04 | 7.546e-04 |6.393e-01 |5.237e-01 |    -1.010e-03    |    1.975e-03     |
|  x1*x4   |1.172e-04 | 1.388e-04 |8.446e-01 |3.998e-01 |    -1.572e-04    |    3.917e-04     |
|  x2*x3   |-5.073e-06| 7.191e-06 |-7.054e-01|4.818e-01 |    -1.929e-05    |    9.147e-06     |
|__________|__________|___________|__________|__________|__________________|__________________|

Expected Error Nullity test:
mean value of the predicted residuals: -1.112e-03
std of the predicted residuals: 3.967e-01
t_stat for the Mean Error Nullity test: -3.388e-02
degrees of freedom of the t-test: 145
Pvalue of the Mean Error Nullity test: 9.730e-01
The expected error in the regression model is zero!

Heteroscedasticity test:
Pvalue of the ANOVA test for the heteroscedasticity model: 1.130e-02
the regression model is statistically significantly heteroscedastic!
adjusted R-square for the heteroscedasticity model: 0.081
the heteroscedasticity in the regression model is practically insignificant!

Error Normality test:
JB_stat for the Error Normality test: 3.589e+00
Count of Pseudo-Realities for the Error Normality test: 10000
Pvalue of the Error Normality test: 1.195e-01
The error variable in the regression model is normal!

Decision about the Regressors:
The slope of x1*x2 is insignificant and the regressor will be removed!


Step Number 8

No Discrete Limitations
Regression Model:
 y=(6.598e-01)+(3.237e-02)x2+(5.766e-03)x4-(4.803e-04)x1^2-(4.053e-04)x2^2-(2.398e-05)x4^2+(1.560e-04)x1*x4-(5.110e-06)x2*x3+eps

Legend:
x1  SPAD  in (-)
x2  Gs  in (mmol/m^2/s)
x3  Shoot Na+  in (mM)
x4  Shoot K+  in (mM)
y   Shoot dry weight  in (g)
Count of the data points: 146

Performance of the regression model:
SIGMAeps: 3.835e-01
0.025-quantile of SIGMAeps: 3.431e-01
0.975-quantile of SIGMAeps: 4.348e-01
RMSE: 3.729e-01
MAE: 2.987e-01
R-square: 0.458
adjusted R-square: 0.431
RMSE_HO: 3.916e-01
MAE_HO: 3.153e-01
R-square_HO: 0.403
F_stat of the ANOVA test: 1.668e+01
degrees of freedom in the ANOVA test numerator: 7
degrees of freedom in the ANOVA test denominator: 138
Pvalue of the ANOVA test: 7.772e-16
The regression model is adequate according to the ANOVA test!

Coefficients of the regression model:
_______________________________________________________________________________________________
| Variable |  mean b  |HC3 sigma b|HC3 t_stat|HC3 Pvalue|HC3 0.025-quantile|HC3 0.975-quantile|
|__________|__________|___________|__________|__________|__________________|__________________|
|Constant 1|6.598e-01 | 2.887e-01 |2.285e+00 |2.383e-02 |    8.888e-02     |    1.231e+00     |
|    x2    |3.237e-02 | 1.141e-02 |2.837e+00 |5.233e-03 |    9.812e-03     |    5.492e-02     |
|    x4    |5.766e-03 | 3.356e-03 |1.718e+00 |8.799e-02 |    -8.691e-04    |    1.240e-02     |
|   x1^2   |-4.803e-04| 1.892e-04 |-2.539e+00|1.222e-02 |    -8.544e-04    |    -1.063e-04    |
|   x2^2   |-4.053e-04| 1.004e-04 |-4.037e+00|8.926e-05 |    -6.038e-04    |    -2.068e-04    |
|   x4^2   |-2.398e-05| 6.525e-06 |-3.675e+00|3.390e-04 |    -3.688e-05    |    -1.108e-05    |
|  x1*x4   |1.560e-04 | 1.129e-04 |1.381e+00 |1.694e-01 |    -6.731e-05    |    3.794e-04     |
|  x2*x3   |-5.110e-06| 7.074e-06 |-7.224e-01|4.713e-01 |    -1.910e-05    |    8.878e-06     |
|__________|__________|___________|__________|__________|__________________|__________________|

Expected Error Nullity test:
mean value of the predicted residuals: 1.525e-04
std of the predicted residuals: 3.929e-01
t_stat for the Mean Error Nullity test: 4.689e-03
degrees of freedom of the t-test: 145
Pvalue of the Mean Error Nullity test: 9.963e-01
The expected error in the regression model is zero!

Heteroscedasticity test:
Pvalue of the ANOVA test for the heteroscedasticity model: 2.035e-02
the regression model is statistically significantly heteroscedastic!
adjusted R-square for the heteroscedasticity model: 0.066
the heteroscedasticity in the regression model is practically insignificant!

Error Normality test:
JB_stat for the Error Normality test: 3.238e+00
Count of Pseudo-Realities for the Error Normality test: 10000
Pvalue of the Error Normality test: 1.489e-01
The error variable in the regression model is normal!

Decision about the Regressors:
The slope of x2*x3 is insignificant and the regressor will be removed!


Step Number 9

No Discrete Limitations
Regression Model:
 y=(6.403e-01)+(3.019e-02)x2+(6.467e-03)x4-(5.075e-04)x1^2-(3.893e-04)x2^2-(2.571e-05)x4^2+(1.627e-04)x1*x4+eps

Legend:
x1  SPAD  in (-)
x2  Gs  in (mmol/m^2/s)
x3  Shoot Na+  in (mM)
x4  Shoot K+  in (mM)
y   Shoot dry weight  in (g)
Count of the data points: 146

Performance of the regression model:
SIGMAeps: 3.828e-01
0.025-quantile of SIGMAeps: 3.426e-01
0.975-quantile of SIGMAeps: 4.338e-01
RMSE: 3.735e-01
MAE: 2.995e-01
R-square: 0.456
adjusted R-square: 0.433
RMSE_HO: 3.900e-01
MAE_HO: 3.140e-01
R-square_HO: 0.408
F_stat of the ANOVA test: 1.945e+01
degrees of freedom in the ANOVA test numerator: 6
degrees of freedom in the ANOVA test denominator: 139
Pvalue of the ANOVA test: 2.220e-16
The regression model is adequate according to the ANOVA test!

Coefficients of the regression model:
_______________________________________________________________________________________________
| Variable |  mean b  |HC3 sigma b|HC3 t_stat|HC3 Pvalue|HC3 0.025-quantile|HC3 0.975-quantile|
|__________|__________|___________|__________|__________|__________________|__________________|
|Constant 1|6.403e-01 | 2.864e-01 |2.236e+00 |2.697e-02 |    7.404e-02     |    1.207e+00     |
|    x2    |3.019e-02 | 1.109e-02 |2.721e+00 |7.342e-03 |    8.252e-03     |    5.213e-02     |
|    x4    |6.467e-03 | 3.231e-03 |2.001e+00 |4.730e-02 |    7.823e-05     |    1.285e-02     |
|   x1^2   |-5.075e-04| 1.818e-04 |-2.791e+00|5.985e-03 |    -8.670e-04    |    -1.481e-04    |
|   x2^2   |-3.893e-04| 9.888e-05 |-3.937e+00|1.297e-04 |    -5.849e-04    |    -1.938e-04    |
|   x4^2   |-2.571e-05| 6.280e-06 |-4.094e+00|7.155e-05 |    -3.813e-05    |    -1.329e-05    |
|  x1*x4   |1.627e-04 | 1.115e-04 |1.459e+00 |1.467e-01 |    -5.772e-05    |    3.831e-04     |
|__________|__________|___________|__________|__________|__________________|__________________|

Expected Error Nullity test:
mean value of the predicted residuals: -2.066e-04
std of the predicted residuals: 3.913e-01
t_stat for the Mean Error Nullity test: -6.378e-03
degrees of freedom of the t-test: 145
Pvalue of the Mean Error Nullity test: 9.949e-01
The expected error in the regression model is zero!

Heteroscedasticity test:
Pvalue of the ANOVA test for the heteroscedasticity model: 1.371e-02
the regression model is statistically significantly heteroscedastic!
adjusted R-square for the heteroscedasticity model: 0.069
the heteroscedasticity in the regression model is practically insignificant!

Error Normality test:
JB_stat for the Error Normality test: 2.915e+00
Count of Pseudo-Realities for the Error Normality test: 10000
Pvalue of the Error Normality test: 1.793e-01
The error variable in the regression model is normal!

Decision about the Regressors:
The slope of x1*x4 is insignificant and the regressor will be removed!


Step Number 10

No Discrete Limitations
Regression Model:
 y=(4.359e-01)+(3.074e-02)x2+(1.061e-02)x4-(2.770e-04)x1^2-(3.890e-04)x2^2-(2.362e-05)x4^2+eps

Legend:
x1  SPAD  in (-)
x2  Gs  in (mmol/m^2/s)
x3  Shoot Na+  in (mM)
x4  Shoot K+  in (mM)
y   Shoot dry weight  in (g)
Count of the data points: 146

Performance of the regression model:
SIGMAeps: 3.840e-01
0.025-quantile of SIGMAeps: 3.438e-01
0.975-quantile of SIGMAeps: 4.349e-01
RMSE: 3.760e-01
MAE: 3.044e-01
R-square: 0.449
adjusted R-square: 0.429
RMSE_HO: 3.901e-01
MAE_HO: 3.170e-01
R-square_HO: 0.407
F_stat of the ANOVA test: 2.283e+01
degrees of freedom in the ANOVA test numerator: 5
degrees of freedom in the ANOVA test denominator: 140
Pvalue of the ANOVA test: 1.110e-16
The regression model is adequate according to the ANOVA test!

Coefficients of the regression model:
_______________________________________________________________________________________________
| Variable |  mean b  |HC3 sigma b|HC3 t_stat|HC3 Pvalue|HC3 0.025-quantile|HC3 0.975-quantile|
|__________|__________|___________|__________|__________|__________________|__________________|
|Constant 1|4.359e-01 | 2.814e-01 |1.549e+00 |1.236e-01 |    -1.204e-01    |    9.922e-01     |
|    x2    |3.074e-02 | 1.113e-02 |2.762e+00 |6.515e-03 |    8.738e-03     |    5.275e-02     |
|    x4    |1.061e-02 | 1.607e-03 |6.603e+00 |7.747e-10 |    7.435e-03     |    1.379e-02     |
|   x1^2   |-2.770e-04| 1.031e-04 |-2.687e+00|8.087e-03 |    -4.807e-04    |    -7.316e-05    |
|   x2^2   |-3.890e-04| 9.895e-05 |-3.932e+00|1.322e-04 |    -5.847e-04    |    -1.934e-04    |
|   x4^2   |-2.362e-05| 5.788e-06 |-4.081e+00|7.505e-05 |    -3.506e-05    |    -1.218e-05    |
|__________|__________|___________|__________|__________|__________________|__________________|

Expected Error Nullity test:
mean value of the predicted residuals: -7.481e-04
std of the predicted residuals: 3.914e-01
t_stat for the Mean Error Nullity test: -2.309e-02
degrees of freedom of the t-test: 145
Pvalue of the Mean Error Nullity test: 9.816e-01
The expected error in the regression model is zero!

Heteroscedasticity test:
Pvalue of the ANOVA test for the heteroscedasticity model: 2.607e-03
the regression model is statistically significantly heteroscedastic!
adjusted R-square for the heteroscedasticity model: 0.090
the heteroscedasticity in the regression model is practically insignificant!

Error Normality test:
JB_stat for the Error Normality test: 2.571e+00
Count of Pseudo-Realities for the Error Normality test: 10000
Pvalue of the Error Normality test: 2.200e-01
The error variable in the regression model is normal!

Decision about the Regressors:
The regression constant is insignificant and will be removed!


Step Number 11

No Discrete Limitations
Regression Model:
 y=(4.625e-02)x2+(1.080e-02)x4-(2.377e-04)x1^2-(5.311e-04)x2^2-(2.405e-05)x4^2+eps

Legend:
x1  SPAD  in (-)
x2  Gs  in (mmol/m^2/s)
x3  Shoot Na+  in (mM)
x4  Shoot K+  in (mM)
y   Shoot dry weight  in (g)
Count of the data points: 146

Performance of the regression model:
SIGMAeps: 3.852e-01
0.025-quantile of SIGMAeps: 3.450e-01
0.975-quantile of SIGMAeps: 4.360e-01
RMSE: 3.785e-01
MAE: 3.098e-01
R-square: 0.442
adjusted R-square: 0.426
RMSE_HO: 3.916e-01
MAE_HO: 3.214e-01
R-square_HO: 0.402
F_stat of the ANOVA test: 3.092e+01
degrees of freedom in the ANOVA test numerator: 4
degrees of freedom in the ANOVA test denominator: 141
Pvalue of the ANOVA test: 0.000e+00
The regression model is adequate according to the ANOVA test!

Coefficients of the regression model:
_____________________________________________________________________________________________
|Variable|  mean b  |HC3 sigma b|HC3 t_stat|HC3 Pvalue|HC3 0.025-quantile|HC3 0.975-quantile|
|________|__________|___________|__________|__________|__________________|__________________|
|   x2   |4.625e-02 | 5.497e-03 |8.414e+00 |4.004e-14 |    3.538e-02     |    5.712e-02     |
|   x4   |1.080e-02 | 1.676e-03 |6.449e+00 |1.678e-09 |    7.493e-03     |    1.412e-02     |
|  x1^2  |-2.377e-04| 1.011e-04 |-2.352e+00|2.007e-02 |    -4.375e-04    |    -3.789e-05    |
|  x2^2  |-5.311e-04| 5.907e-05 |-8.990e+00|1.468e-15 |    -6.479e-04    |    -4.143e-04    |
|  x4^2  |-2.405e-05| 6.272e-06 |-3.835e+00|1.887e-04 |    -3.645e-05    |    -1.165e-05    |
|________|__________|___________|__________|__________|__________________|__________________|

Expected Error Nullity test:
mean value of the predicted residuals: 3.899e-03
std of the predicted residuals: 3.930e-01
t_stat for the Mean Error Nullity test: 1.199e-01
degrees of freedom of the t-test: 145
Pvalue of the Mean Error Nullity test: 9.047e-01
The expected error in the regression model is zero!

Heteroscedasticity test:
Pvalue of the ANOVA test for the heteroscedasticity model: 2.576e-02
the regression model is statistically significantly heteroscedastic!
adjusted R-square for the heteroscedasticity model: 0.073
the heteroscedasticity in the regression model is practically insignificant!

Error Normality test:
JB_stat for the Error Normality test: 4.040e+00
Count of Pseudo-Realities for the Error Normality test: 10000
Pvalue of the Error Normality test: 1.076e-01
The error variable in the regression model is normal!

Decision about the Regressors:
The regression model contains only significant coefficients!
flagmod_v=[0,0,1,0,1,1,1,0,1,0,0,0,0,0,0]


Final Model Without Outliers
    0.4261    0.4705    0.5512    0.6267    0.6409    0.6606    0.6708

cycle 1: 4 outliers
cycle 2: 6 outliers
cycle 3: 5 outliers
cycle 4: 2 outliers
cycle 5: 4 outliers
cycle 6: 1 outliers
 
No Discrete Limitations
124 available data points
 
______________________________________________________________________________________
|  Code  |        8        |  5  |     6      |    11    |   12    |                 |
|________|_________________|_____|____________|__________|_________|_________________|
|Variable|        y        | x1  |     x2     |    x3    |   x4    |rejected at cycle|
|________|_________________|_____|____________|__________|_________|_________________|
|  Name  |Shoot dry weight |SPAD |    Gs      |Shoot Na+ |Shoot K+ |                 |
|________|_________________|_____|____________|__________|_________|_________________|
|Id%\Unit|       (g)       | (-) |(mmol/m^2/s)|   (mM)   |  (mM)   |                 |
|________|_________________|_____|____________|__________|_________|_________________|
|   1    |      2.185      |23.1 |    31.1    |  7.676   |  201.5  |       NA        |
|   2    |      2.162      |23.8 |    40.4    |  7.865   |  162.5  |       NA        |
|   3    |      2.315      |24.4 |    40.2    |  8.639   |   181   |       NA        |
|   4    |      2.315      |22.5 |    31.9    |  15.61   |  217.4  |       NA        |
|   5    |      2.166      |24.8 |    45.7    |  8.056   |  184.6  |       NA        |
|   6    |      2.352      |22.4 |    34.2    |  8.837   |  198.4  |       NA        |
|   11   |      1.196      |27.1 |    39.6    |  13.29   |  151.8  |        2        |
|   12   |      1.274      |28.3 |    42.3    |  14.74   |  160.7  |        3        |
|   13   |      1.159      |32.1 |    48.7    |  12.36   |  173.9  |        2        |
|   14   |      1.255      |28.6 |    46.1    |  14.37   |  170.4  |        2        |
|   15   |      1.323      |26.5 |    51.3    |  12.14   |  193.3  |        3        |
|   16   |      1.242      |26.5 |     58     |  12.71   |  186.6  |        3        |
|   21   |     0.8609      |24.8 |    74.3    |  12.48   |  198.4  |        2        |
|   23   |     0.9159      |24.8 |    83.2    |  14.74   |  166.6  |       NA        |
|   24   |     0.8824      |28.5 |     63     |  10.92   |  159.1  |        1        |
|   26   |     0.8994      |27.2 |    93.2    |  16.38   |  169.4  |       NA        |
|   31   |      1.753      |23.1 |    43.7    |  8.936   |  175.5  |       NA        |
|   32   |      2.341      |24.6 |    45.9    |  16.12   |  162.5  |       NA        |
|   33   |      1.923      |23.5 |    34.7    |  10.27   |  189.6  |       NA        |
|   34   |      1.85       |20.8 |    40.6    |  8.639   |  149.5  |       NA        |
|   35   |      2.184      |23.8 |     59     |  8.837   |  182.6  |       NA        |
|   41   |      1.351      |31.4 |    54.9    |  11.46   |  300.7  |       NA        |
|   43   |      1.413      |29.2 |    78.7    |  8.152   |  305.4  |       NA        |
|   44   |      1.282      |35.7 |    81.8    |  11.02   |  272.2  |       NA        |
|   45   |      1.381      |31.2 |    54.8    |  15.24   |   302   |       NA        |
|   46   |      1.184      |31.9 |    86.1    |  11.13   |  304.1  |       NA        |
|   51   |      2.132      |28.9 |    57.7    |  16.77   |  187.6  |       NA        |
|   52   |      2.01       |32.2 |    56.5    |   22.5   |  195.4  |       NA        |
|   53   |      2.581      |28.7 |    58.6    |  25.88   |  190.6  |       NA        |
|   54   |      2.182      |29.5 |    58.7    |  15.87   |  205.4  |       NA        |
|   55   |      2.112      |29.1 |    65.7    |  14.99   |  187.6  |       NA        |
|   56   |      2.269      |30.4 |    62.9    |  13.89   |  189.6  |       NA        |
|   61   |      1.716      |29.3 |    46.5    |   12.4   |  133.8  |       NA        |
|   62   |      2.466      |32.7 |    59.1    |  13.08   |  132.7  |        1        |
|   63   |      1.742      |31.5 |    38.3    |  12.62   |  109.4  |       NA        |
|   64   |      1.816      |28.9 |    48.5    |  11.19   |  108.4  |       NA        |
|   65   |      2.366      | 31  |    40.2    |  10.98   |  121.9  |       NA        |
|   71   |      1.584      |33.6 |    46.8    |  13.77   |  128.6  |       NA        |
|   72   |      2.409      |33.8 |    53.6    |  15.19   |  161.2  |       NA        |
|   73   |      1.741      |29.6 |    55.8    |  13.08   |  143.7  |       NA        |
|   74   |      1.884      | 37  |    49.8    |  29.15   |   151   |       NA        |
|   75   |      2.109      |32.7 |    47.6    |  19.41   |  151.9  |       NA        |
|   81   |      1.728      |28.7 |    36.9    |  59.08   |  113.9  |       NA        |
|   82   |      2.341      |28.2 |    31.3    |   22.8   |  125.1  |       NA        |
|   83   |      1.815      |26.4 |     37     |  30.54   |  127.9  |       NA        |
|   84   |      1.928      |26.5 |    36.2    |  36.57   |  117.3  |       NA        |
|   85   |      2.14       |28.5 |    35.7    |  34.19   |  133.3  |       NA        |
|   91   |      1.817      |27.7 |    42.1    |  15.18   |  140.6  |       NA        |
|   92   |      1.796      |22.2 |    38.7    |  13.61   |  143.1  |       NA        |
|   93   |      1.947      |26.4 |    48.5    |  13.35   |  151.6  |       NA        |
|   94   |      2.017      |23.2 |    39.7    |  14.24   |   144   |       NA        |
|   95   |      1.696      |21.9 |     53     |  13.79   |  136.1  |       NA        |
|  101   |      1.156      |26.7 |    34.3    |  174.1   |  79.35  |       NA        |
|  102   |      1.352      | 26  |    42.6    |  117.4   |  92.9   |       NA        |
|  103   |      1.845      |28.5 |    29.8    |  134.4   |  79.53  |       NA        |
|  104   |      1.715      |27.4 |    28.3    |  140.4   |  79.17  |       NA        |
|  105   |      1.553      |27.3 |    40.3    |  163.5   |  80.07  |       NA        |
|  111   |      1.159      |33.5 |    53.9    |  169.7   |  80.62  |       NA        |
|  112   |      1.278      |30.8 |    46.4    |  172.1   |  55.95  |       NA        |
|  113   |     0.9733      |30.5 |    49.5    |   245    |  3.705  |       NA        |
|  114   |     0.8899      |29.9 |    46.1    |  221.5   |  86.18  |        3        |
|  116   |     0.9733      |33.6 |    31.9    |  217.9   |  51.8   |       NA        |
|  121   |      0.693      |25.6 |    57.9    |  145.8   |  101.9  |        1        |
|  123   |     0.8146      |26.7 |    62.7    |  111.6   |  80.62  |        4        |
|  126   |     0.9378      |29.3 |    59.4    |  87.43   |  90.18  |        5        |
|  131   |      0.994      |26.8 |    39.6    |  154.3   |  52.09  |       NA        |
|  132   |      1.593      |22.9 |    31.2    |  164.6   |  71.43  |       NA        |
|  133   |      1.382      |27.8 |    35.3    |  194.5   |  70.91  |       NA        |
|  134   |      1.52       |26.8 |    36.5    |  195.8   |  64.9   |       NA        |
|  135   |      1.321      |24.2 |    30.5    |  246.4   |  67.87  |       NA        |
|  136   |      1.422      |24.4 |    25.7    |  211.3   |  66.71  |       NA        |
|  141   |     0.7513      |32.2 |    83.7    |  178.5   |  91.15  |       NA        |
|  143   |     0.5181      |35.6 |    66.8    |  263.2   |  73.84  |        5        |
|  144   |     0.4911      |45.5 |    70.3    |  167.8   |  80.8   |       NA        |
|  145   |     0.5717      |35.4 |    64.4    |   244    |  94.67  |        2        |
|  151   |      1.521      |32.2 |    47.5    |  170.9   |  78.27  |       NA        |
|  152   |      1.848      |32.8 |    60.5    |   151    |  62.48  |        3        |
|  153   |      1.916      | 32  |    51.9    |   160    |  70.23  |       NA        |
|  154   |      1.499      |32.4 |    50.2    |  109.4   |  93.1   |       NA        |
|  155   |      1.688      | 30  |    67.2    |  122.4   |  71.43  |       NA        |
|  156   |      2.012      |30.4 |    61.5    |  135.8   |  70.23  |        1        |
|  161   |      1.472      | 34  |    43.5    |  319.4   |  72.44  |       NA        |
|  162   |      1.792      |31.3 |    56.1    |  375.5   |  86.66  |       NA        |
|  163   |      1.548      |30.1 |    58.5    |  132.6   |  73.8   |       NA        |
|  164   |      1.671      |33.1 |    58.5    |  287.7   |  70.93  |       NA        |
|  165   |      1.692      |30.5 |    41.1    |  305.3   |  73.98  |       NA        |
|  171   |      1.647      |42.8 |    33.9    |  356.5   |  97.01  |       NA        |
|  172   |      1.026      |43.4 |    48.9    |  309.8   |  108.4  |       NA        |
|  173   |      1.685      |37.1 |    36.1    |  340.6   |  106.2  |       NA        |
|  174   |      1.947      |40.6 |     43     |  290.6   |  107.3  |       NA        |
|  181   |      1.534      |27.7 |    54.3    |  444.8   |  48.32  |       NA        |
|  182   |      1.431      |28.9 |    46.4    |  392.8   |  43.05  |       NA        |
|  184   |      1.734      |26.4 |    52.6    |  317.3   |  43.05  |       NA        |
|  185   |      1.331      |28.2 |    44.3    |  407.9   |  44.99  |       NA        |
|  191   |      2.137      |28.3 |    37.7    |  440.4   |  79.32  |       NA        |
|  192   |      1.26       |26.5 |    30.7    |  414.2   |  78.63  |       NA        |
|  193   |      1.459      |26.7 |    39.1    |  111.2   |  81.94  |       NA        |
|  194   |      1.937      |27.8 |    36.9    |  381.3   |  93.64  |       NA        |
|  195   |      1.56       |28.2 |    32.1    |  452.1   |  91.37  |       NA        |
|  201   |      1.246      |31.6 |    27.9    |  320.2   |  24.28  |       NA        |
|  202   |      1.333      |29.3 |    37.4    |  267.6   |  17.31  |       NA        |
|  203   |      1.419      |26.7 |    29.2    |  303.2   |  25.97  |       NA        |
|  204   |      1.22       |27.4 |    32.1    |  282.6   |  15.16  |       NA        |
|  206   |      1.176      |28.2 |    43.8    |  280.6   |  34.75  |       NA        |
|  211   |       0.7       |33.3 |    27.9    |  330.5   |  28.36  |       NA        |
|  213   |     0.5767      |35.2 |    46.8    |   359    |  35.66  |       NA        |
|  214   |     0.6503      |31.4 |     35     |  319.2   |  30.67  |       NA        |
|  215   |     0.7144      |34.5 |    25.3    |  313.8   |  26.06  |       NA        |
|  221   |     0.7175      |30.4 |     42     |  176.9   |  54.38  |        5        |
|  222   |     0.7109      |33.5 |    26.1    |  226.9   |  64.55  |       NA        |
|  223   |     0.7376      |31.6 |    29.4    |  255.9   |  74.43  |        4        |
|  224   |     0.8146      |32.2 |    34.2    |  204.8   |  66.08  |       NA        |
|  225   |     0.6946      |32.7 |    28.3    |   157    |  59.55  |       NA        |
|  231   |      1.272      |21.1 |    28.2    |   363    |  22.72  |       NA        |
|  232   |     0.9145      |23.9 |     32     |  326.7   |  28.36  |       NA        |
|  233   |      1.191      |26.4 |    37.5    |  454.1   |  33.07  |       NA        |
|  234   |      1.138      |28.3 |    28.2    |  424.5   |  21.69  |       NA        |
|  235   |      1.251      |25.1 |    39.1    |  415.2   |  32.68  |       NA        |
|  236   |      1.246      |31.2 |    33.9    |  398.2   |  25.8   |       NA        |
|  241   |     0.4216      |24.4 |    48.2    |  468.3   |  17.8   |        5        |
|  242   |     0.5171      |36.6 |    47.2    |  381.6   |  13.46  |       NA        |
|  245   |     0.4276      |39.7 |    51.5    |  447.7   |  27.91  |       NA        |
|  251   |      0.923      | 33  |    50.5    |  352.8   |  39.43  |       NA        |
|  252   |      1.543      |30.1 |    33.9    |  271.1   |  45.43  |       NA        |
|  253   |      1.331      |31.5 |    47.2    |  315.4   |  26.06  |       NA        |
|  254   |      1.817      |31.7 |    32.7    |  362.5   |  38.04  |        2        |
|  255   |      1.37       |28.9 |    42.4    |  242.6   |  27.73  |       NA        |
|  261   |      1.709      |21.6 |    40.1    |  513.3   |  49.83  |       NA        |
|  262   |      1.018      |23.2 |    41.5    |  338.5   |  68.17  |        6        |
|  263   |      1.146      |26.2 |    37.1    |  531.5   |  81.36  |       NA        |
|  264   |      1.609      |27.7 |    47.6    |  356.5   |  58.62  |       NA        |
|  265   |      1.218      |28.6 |    44.4    |  451.6   |  46.11  |       NA        |
|  271   |      1.098      |41.1 |    35.5    |  466.8   |  66.78  |       NA        |
|  272   |     0.8862      | 41  |    35.7    |   514    |  56.19  |       NA        |
|  273   |      1.158      |44.7 |    39.1    |  377.2   |  46.8   |       NA        |
|  275   |      1.086      |35.7 |    28.2    |  305.8   |  60.31  |       NA        |
|  281   |     0.7168      | 29  |    43.3    |  589.9   |  35.2   |       NA        |
|  282   |     0.8927      |29.4 |    39.1    |  489.3   |  43.85  |       NA        |
|  283   |      1.044      | 29  |    26.3    |  555.3   |  23.85  |       NA        |
|  284   |     0.9168      |34.1 |    42.1    |  769.2   |  38.48  |       NA        |
|  285   |      1.093      |32.3 |    44.8    |  635.1   |  27.61  |       NA        |
|  291   |      1.141      | 32  |    30.3    |  461.6   |  58.75  |       NA        |
|  292   |      1.286      |30.9 |    30.2    |  475.7   |  60.05  |       NA        |
|  293   |      1.387      | 32  |    23.8    |  440.4   |  58.75  |       NA        |
|  294   |      1.241      | 32  |    31.9    |  345.4   |  51.62  |       NA        |
|  295   |      1.186      |30.3 |    23.2    |  517.1   |  55.82  |       NA        |
|________|_________________|_____|____________|__________|_________|_________________|

No Discrete Limitations
Regression Model:
 y=(4.874e-02)x2+(1.261e-02)x4-(3.803e-04)x1^2-(5.280e-04)x2^2-(3.009e-05)x4^2+eps

Legend:
x1  SPAD  in (-)
x2  Gs  in (mmol/m^2/s)
x3  Shoot Na+  in (mM)
x4  Shoot K+  in (mM)
y   Shoot dry weight  in (g)
Count of the data points: 124

Performance of the regression model:
SIGMAeps: 2.801e-01
0.025-quantile of SIGMAeps: 2.486e-01
0.975-quantile of SIGMAeps: 3.209e-01
RMSE: 2.744e-01
MAE: 2.256e-01
R-square: 0.682
adjusted R-square: 0.671
RMSE_HO: 2.881e-01
MAE_HO: 2.363e-01
R-square_HO: 0.649
F_stat of the ANOVA test: 6.505e+01
degrees of freedom in the ANOVA test numerator: 4
degrees of freedom in the ANOVA test denominator: 119
Pvalue of the ANOVA test: 0.000e+00
The regression model is adequate according to the ANOVA test!

Coefficients of the regression model:
_____________________________________________________________________________________________
|Variable|  mean b  |HC3 sigma b|HC3 t_stat|HC3 Pvalue|HC3 0.025-quantile|HC3 0.975-quantile|
|________|__________|___________|__________|__________|__________________|__________________|
|   x2   |4.874e-02 | 4.910e-03 |9.925e+00 |2.790e-17 |    3.901e-02     |    5.846e-02     |
|   x4   |1.261e-02 | 1.461e-03 |8.629e+00 |3.229e-14 |    9.714e-03     |    1.550e-02     |
|  x1^2  |-3.803e-04| 9.456e-05 |-4.022e+00|1.019e-04 |    -5.675e-04    |    -1.930e-04    |
|  x2^2  |-5.280e-04| 5.392e-05 |-9.791e+00|5.820e-17 |    -6.348e-04    |    -4.212e-04    |
|  x4^2  |-3.009e-05| 5.814e-06 |-5.176e+00|9.327e-07 |    -4.160e-05    |    -1.858e-05    |
|________|__________|___________|__________|__________|__________________|__________________|

Expected Error Nullity test:
mean value of the predicted residuals: -3.434e-04
std of the predicted residuals: 2.892e-01
t_stat for the Mean Error Nullity test: -1.322e-02
degrees of freedom of the t-test: 123
Pvalue of the Mean Error Nullity test: 9.895e-01
The expected error in the regression model is zero!

Heteroscedasticity test:
Pvalue of the ANOVA test for the heteroscedasticity model: 1.913e-01
the regression model is homoscedastic!
adjusted R-square for the heteroscedasticity model: 0.003

Error Normality test:
JB_stat for the Error Normality test: 3.162e+00
Count of Pseudo-Realities for the Error Normality test: 10000
Pvalue of the Error Normality test: 1.542e-01
The error variable in the regression model is normal!
