# Supplementary material for: Are We Chasing a Wild Goose? Rethinking Breeding Targets for Salinity Stress Tolerance in Rice
Source: Plants (Basel). 2026 Feb 13;15(4):597. doi: 10.3390/plants15040597 (PMC12943982; doi:10.3390/plants15040597)
Supplement: Supplementary file 1 [file plants-15-00597-s001.zip › SM2.txt]

Robust HC3 Covariance Matrix of the Parameters
The correlation coefficients are shown under the main diagonal
_______________________________________________________________
|       |  Beta2  |  Beta4   | Beta1,1  | Beta2,2  | Beta4,4  |
|_______|_________|__________|__________|__________|__________|
| Beta2 |2.411e-05|-5.088e-06|-3.172e-07|-2.381e-07|1.764e-08 |
|_______|_________|__________|__________|__________|__________|
| Beta4 | -0.7091 |2.135e-06 |1.585e-08 |5.244e-08 |-8.001e-09|
|_______|_________|__________|__________|__________|__________|
|Beta1,1| -0.6832 |  0.1147  |8.942e-09 |2.227e-09 |-1.135e-11|
|_______|_________|__________|__________|__________|__________|
|Beta2,2| -0.8992 |  0.6655  |  0.4368  |2.908e-09 |-2.118e-10|
|_______|_________|__________|__________|__________|__________|
|Beta4,4|  0.618  | -0.9419  | -0.02065 | -0.6757  | 3.38e-11 |
|_______|_________|__________|__________|__________|__________|

All confidence intervals are 50%-CI

The regression model is constructed to fit 124 observations

22 outliers were removed

Figure 1

Data for Figure 1.1
K^+=50 (mM)
__________________________________________________________________________________________________________________________________________________________________________________________________________________________
|                |    Gs=         10      (mmol.m^{-2}/s)|    Gs=         30      (mmol.m^{-2}/s)|    Gs=         50      (mmol.m^{-2}/s)|    Gs=         70      (mmol.m^{-2}/s)|    Gs=         90      (mmol.m^{-2}/s)|
|________________|_______________________________________|_______________________________________|_______________________________________|_______________________________________|_______________________________________|
|SPAD (Arb. unit)|meanSDW (g) SDW0.25 (g)   SDW0.75 (g)  |meanSDW (g) SDW0.25 (g)   SDW0.75 (g)  |meanSDW (g) SDW0.25 (g)   SDW0.75 (g)  |meanSDW (g) SDW0.25 (g)   SDW0.75 (g)  |meanSDW (g) SDW0.25 (g)   SDW0.75 (g)  |
|________________|_______________________________________|_______________________________________|_______________________________________|_______________________________________|_______________________________________|
|       10       |  0.9517      0.9266        0.9768     |  1.5040      1.4580        1.5501     |  1.6340      1.5660        1.7019     |  1.3415      1.2528        1.4303     |  0.6267      0.4972        0.7562     |
|       11       |  0.9437      0.9191        0.9684     |  1.4961      1.4512        1.5409     |  1.6260      1.5593        1.6927     |  1.3336      1.2458        1.4213     |  0.6187      0.4898        0.7476     |
|       12       |  0.9350      0.9107        0.9592     |  1.4873      1.4438        1.5308     |  1.6173      1.5518        1.6827     |  1.3248      1.2382        1.4114     |  0.6100      0.4818        0.7382     |
|       13       |  0.9255      0.9016        0.9493     |  1.4778      1.4357        1.5199     |  1.6077      1.5438        1.6717     |  1.3153      1.2299        1.4007     |  0.6005      0.4730        0.7279     |
|       14       |  0.9152      0.8916        0.9387     |  1.4675      1.4270        1.5081     |  1.5975      1.5350        1.6599     |  1.3050      1.2209        1.3891     |  0.5902      0.4635        0.7168     |
|       15       |  0.9042      0.8808        0.9275     |  1.4565      1.4176        1.4954     |  1.5864      1.5257        1.6472     |  1.2940      1.2113        1.3767     |  0.5792      0.4533        0.7050     |
|       16       |  0.8924      0.8690        0.9157     |  1.4447      1.4075        1.4819     |  1.5747      1.5156        1.6337     |  1.2822      1.2009        1.3635     |  0.5674      0.4424        0.6923     |
|       17       |  0.8798      0.8563        0.9033     |  1.4322      1.3967        1.4676     |  1.5621      1.5049        1.6193     |  1.2697      1.1899        1.3494     |  0.5548      0.4307        0.6789     |
|       18       |  0.8665      0.8426        0.8904     |  1.4189      1.3853        1.4524     |  1.5488      1.4935        1.6041     |  1.2564      1.1782        1.3345     |  0.5415      0.4183        0.6647     |
|       19       |  0.8524      0.8279        0.8770     |  1.4048      1.3731        1.4364     |  1.5347      1.4815        1.5880     |  1.2423      1.1657        1.3188     |  0.5274      0.4052        0.6497     |
|       20       |  0.8376      0.8122        0.8630     |  1.3899      1.3602        1.4197     |  1.5199      1.4688        1.5710     |  1.2275      1.1526        1.3023     |  0.5126      0.3913        0.6339     |
|       21       |  0.8220      0.7955        0.8485     |  1.3744      1.3466        1.4021     |  1.5043      1.4553        1.5533     |  1.2119      1.1387        1.2850     |  0.4970      0.3766        0.6174     |
|       22       |  0.8057      0.7777        0.8336     |  1.3580      1.3322        1.3838     |  1.4880      1.4412        1.5347     |  1.1955      1.1241        1.2669     |  0.4807      0.3612        0.6001     |
|       23       |  0.7886      0.7589        0.8182     |  1.3409      1.3169        1.3649     |  1.4708      1.4263        1.5153     |  1.1784      1.1087        1.2480     |  0.4636      0.3450        0.5821     |
|       24       |  0.7707      0.7391        0.8022     |  1.3230      1.3007        1.3453     |  1.4530      1.4107        1.4952     |  1.1605      1.0926        1.2284     |  0.4457      0.3280        0.5634     |
|       25       |  0.7520      0.7183        0.7858     |  1.3044      1.2835        1.3253     |  1.4343      1.3944        1.4743     |  1.1419      1.0757        1.2081     |  0.4270      0.3102        0.5439     |
|       26       |  0.7327      0.6965        0.7688     |  1.2850      1.2652        1.3048     |  1.4149      1.3772        1.4527     |  1.1225      1.0580        1.1870     |  0.4077      0.2916        0.5237     |
|       27       |  0.7125      0.6737        0.7513     |  1.2648      1.2456        1.2841     |  1.3948      1.3592        1.4304     |  1.1023      1.0395        1.1652     |  0.3875      0.2722        0.5028     |
|       28       |  0.6916      0.6499        0.7333     |  1.2439      1.2247        1.2632     |  1.3739      1.3403        1.4074     |  1.0814      1.0201        1.1428     |  0.3666      0.2519        0.4813     |
|       29       |  0.6699      0.6252        0.7146     |  1.2222      1.2023        1.2422     |  1.3522      1.3204        1.3839     |  1.0597      0.9998        1.1197     |  0.3449      0.2308        0.4590     |
|       30       |  0.6475      0.5995        0.6955     |  1.1998      1.1785        1.2211     |  1.3297      1.2995        1.3600     |  1.0373      0.9786        1.0960     |  0.3225      0.2088        0.4361     |
|       31       |  0.6243      0.5728        0.6757     |  1.1766      1.1533        1.1999     |  1.3066      1.2775        1.3357     |  1.0141      0.9565        1.0717     |  0.2993      0.1860        0.4126     |
|       32       |  0.6003      0.5452        0.6554     |  1.1526      1.1269        1.1784     |  1.2826      1.2541        1.3110     |  0.9901      0.9333        1.0470     |  0.2753      0.1622        0.3884     |
|       33       |  0.5756      0.5167        0.6345     |  1.1279      1.0992        1.1566     |  1.2579      1.2295        1.2862     |  0.9654      0.9092        1.0217     |  0.2506      0.1376        0.3636     |
|       34       |  0.5501      0.4873        0.6129     |  1.1024      1.0704        1.1345     |  1.2324      1.2035        1.2613     |  0.9400      0.8840        0.9959     |  0.2251      0.1120        0.3382     |
|       35       |  0.5239      0.4569        0.5908     |  1.0762      1.0405        1.1119     |  1.2062      1.1761        1.2363     |  0.9137      0.8577        0.9697     |  0.1989      0.0855        0.3122     |
|       36       |  0.4969      0.4257        0.5681     |  1.0492      1.0096        1.0888     |  1.1792      1.1472        1.2111     |  0.8867      0.8302        0.9432     |  0.1719      0.0581        0.2856     |
|       37       |  0.4691      0.3935        0.5448     |  1.0214      0.9777        1.0652     |  1.1514      1.1171        1.1857     |  0.8589      0.8017        0.9162     |  0.1441      0.0297        0.2585     |
|       38       |  0.4406      0.3604        0.5208     |  0.9929      0.9448        1.0410     |  1.1229      1.0856        1.1601     |  0.8304      0.7719        0.8889     |  0.1156      0.0003        0.2308     |
|       39       |  0.4113      0.3264        0.4962     |  0.9636      0.9110        1.0163     |  1.0936      1.0530        1.1342     |  0.8011      0.7410        0.8613     |  0.0863      0.0000        0.2026     |
|       40       |  0.3813      0.2914        0.4711     |  0.9336      0.8762        0.9910     |  1.0635      1.0192        1.1079     |  0.7711      0.7090        0.8332     |  0.0563      0.0000        0.1739     |
|       41       |  0.3505      0.2556        0.4453     |  0.9028      0.8405        0.9651     |  1.0327      0.9842        1.0812     |  0.7403      0.6757        0.8049     |  0.0255      0.0000        0.1446     |
|       42       |  0.3189      0.2189        0.4189     |  0.8712      0.8039        0.9386     |  1.0012      0.9483        1.0541     |  0.7087      0.6414        0.7761     |  0.0000      0.0000        0.1149     |
|       43       |  0.2866      0.1813        0.3918     |  0.8389      0.7663        0.9115     |  0.9689      0.9113        1.0264     |  0.6764      0.6059        0.7470     |  0.0000      0.0000        0.0846     |
|       44       |  0.2535      0.1428        0.3642     |  0.8058      0.7278        0.8838     |  0.9358      0.8733        0.9982     |  0.6433      0.5693        0.7174     |  0.0000      0.0000        0.0538     |
|       45       |  0.2196      0.1034        0.3359     |  0.7720      0.6885        0.8555     |  0.9019      0.8343        0.9695     |  0.6095      0.5316        0.6874     |  0.0000      0.0000        0.0225     |
|       46       |  0.1850      0.0630        0.3070     |  0.7374      0.6482        0.8265     |  0.8673      0.7944        0.9402     |  0.5749      0.4928        0.6569     |  0.0000      0.0000        0.0000     |
|       47       |  0.1497      0.0218        0.2775     |  0.7020      0.6070        0.7970     |  0.8319      0.7535        0.9104     |  0.5395      0.4530        0.6260     |  0.0000      0.0000        0.0000     |
|       48       |  0.1135      0.0000        0.2474     |  0.6659      0.5649        0.7668     |  0.7958      0.7117        0.8800     |  0.5034      0.4121        0.5946     |  0.0000      0.0000        0.0000     |
|       49       |  0.0766      0.0000        0.2166     |  0.6290      0.5219        0.7360     |  0.7589      0.6689        0.8489     |  0.4665      0.3703        0.5627     |  0.0000      0.0000        0.0000     |
|       50       |  0.0390      0.0000        0.1852     |  0.5913      0.4780        0.7046     |  0.7213      0.6252        0.8173     |  0.4288      0.3274        0.5303     |  0.0000      0.0000        0.0000     |
|________________|_______________________________________|_______________________________________|_______________________________________|_______________________________________|_______________________________________|

Data for Figure 1.2
K^+=100 (mM)
__________________________________________________________________________________________________________________________________________________________________________________________________________________________
|                |    Gs=         10      (mmol.m^{-2}/s)|    Gs=         30      (mmol.m^{-2}/s)|    Gs=         50      (mmol.m^{-2}/s)|    Gs=         70      (mmol.m^{-2}/s)|    Gs=         90      (mmol.m^{-2}/s)|
|________________|_______________________________________|_______________________________________|_______________________________________|_______________________________________|_______________________________________|
|SPAD (Arb. unit)|meanSDW (g) SDW0.25 (g)   SDW0.75 (g)  |meanSDW (g) SDW0.25 (g)   SDW0.75 (g)  |meanSDW (g) SDW0.25 (g)   SDW0.75 (g)  |meanSDW (g) SDW0.25 (g)   SDW0.75 (g)  |meanSDW (g) SDW0.25 (g)   SDW0.75 (g)  |
|________________|_______________________________________|_______________________________________|_______________________________________|_______________________________________|_______________________________________|
|       10       |  1.3564      1.3112        1.4016     |  1.9087      1.8634        1.9541     |  2.0387      1.9768        2.1006     |  1.7462      1.6618        1.8307     |  1.0314      0.9017        1.1611     |
|       11       |  1.3484      1.3033        1.3935     |  1.9008      1.8565        1.9450     |  2.0307      1.9700        2.0914     |  1.7383      1.6548        1.8217     |  1.0234      0.8943        1.1525     |
|       12       |  1.3397      1.2946        1.3847     |  1.8920      1.8489        1.9351     |  2.0220      1.9626        2.0813     |  1.7295      1.6472        1.8118     |  1.0147      0.8862        1.1431     |
|       13       |  1.3302      1.2852        1.3752     |  1.8825      1.8407        1.9243     |  2.0125      1.9546        2.0703     |  1.7200      1.6389        1.8012     |  1.0052      0.8774        1.1329     |
|       14       |  1.3199      1.2749        1.3650     |  1.8722      1.8317        1.9128     |  2.0022      1.9459        2.0585     |  1.7097      1.6298        1.7896     |  0.9949      0.8679        1.1220     |
|       15       |  1.3089      1.2637        1.3540     |  1.8612      1.8221        1.9003     |  1.9912      1.9365        2.0458     |  1.6987      1.6202        1.7773     |  0.9839      0.8576        1.1102     |
|       16       |  1.2971      1.2517        1.3425     |  1.8494      1.8117        1.8871     |  1.9794      1.9265        2.0323     |  1.6869      1.6098        1.7641     |  0.9721      0.8466        1.0976     |
|       17       |  1.2845      1.2388        1.3302     |  1.8369      1.8007        1.8731     |  1.9668      1.9158        2.0179     |  1.6744      1.5987        1.7501     |  0.9595      0.8348        1.0843     |
|       18       |  1.2712      1.2251        1.3174     |  1.8236      1.7888        1.8583     |  1.9535      1.9044        2.0026     |  1.6611      1.5869        1.7353     |  0.9462      0.8223        1.0701     |
|       19       |  1.2572      1.2104        1.3039     |  1.8095      1.7763        1.8427     |  1.9394      1.8924        1.9865     |  1.6470      1.5744        1.7196     |  0.9322      0.8091        1.0553     |
|       20       |  1.2423      1.1949        1.2898     |  1.7947      1.7629        1.8264     |  1.9246      1.8796        1.9696     |  1.6322      1.5611        1.7032     |  0.9173      0.7950        1.0396     |
|       21       |  1.2267      1.1784        1.2751     |  1.7791      1.7487        1.8095     |  1.9090      1.8662        1.9518     |  1.6166      1.5472        1.6860     |  0.9017      0.7803        1.0232     |
|       22       |  1.2104      1.1610        1.2598     |  1.7627      1.7336        1.7919     |  1.8927      1.8521        1.9333     |  1.6002      1.5324        1.6680     |  0.8854      0.7647        1.0060     |
|       23       |  1.1933      1.1426        1.2439     |  1.7456      1.7175        1.7737     |  1.8755      1.8372        1.9139     |  1.5831      1.5169        1.6493     |  0.8683      0.7484        0.9882     |
|       24       |  1.1754      1.1233        1.2275     |  1.7277      1.7005        1.7549     |  1.8577      1.8216        1.8938     |  1.5652      1.5007        1.6298     |  0.8504      0.7312        0.9696     |
|       25       |  1.1568      1.1030        1.2105     |  1.7091      1.6824        1.7357     |  1.8390      1.8051        1.8729     |  1.5466      1.4836        1.6096     |  0.8318      0.7133        0.9502     |
|       26       |  1.1374      1.0817        1.1930     |  1.6897      1.6632        1.7162     |  1.8196      1.7879        1.8514     |  1.5272      1.4657        1.5887     |  0.8124      0.6945        0.9302     |
|       27       |  1.1172      1.0595        1.1749     |  1.6695      1.6429        1.6962     |  1.7995      1.7697        1.8293     |  1.5070      1.4470        1.5671     |  0.7922      0.6749        0.9095     |
|       28       |  1.0963      1.0364        1.1562     |  1.6486      1.6213        1.6760     |  1.7786      1.7506        1.8065     |  1.4861      1.4274        1.5449     |  0.7713      0.6545        0.8881     |
|       29       |  1.0746      1.0122        1.1370     |  1.6270      1.5985        1.6554     |  1.7569      1.7304        1.7834     |  1.4645      1.4068        1.5221     |  0.7496      0.6332        0.8660     |
|       30       |  1.0522      0.9871        1.1173     |  1.6045      1.5744        1.6346     |  1.7345      1.7091        1.7599     |  1.4420      1.3853        1.4987     |  0.7272      0.6111        0.8433     |
|       31       |  1.0290      0.9610        1.0969     |  1.5813      1.5492        1.6135     |  1.7113      1.6864        1.7361     |  1.4188      1.3629        1.4747     |  0.7040      0.5881        0.8199     |
|       32       |  1.0050      0.9340        1.0760     |  1.5574      1.5228        1.5919     |  1.6873      1.6624        1.7122     |  1.3949      1.3394        1.4503     |  0.6800      0.5642        0.7959     |
|       33       |  0.9803      0.9060        1.0546     |  1.5326      1.4952        1.5700     |  1.6626      1.6370        1.6882     |  1.3701      1.3149        1.4254     |  0.6553      0.5393        0.7713     |
|       34       |  0.9548      0.8771        1.0326     |  1.5072      1.4666        1.5477     |  1.6371      1.6101        1.6642     |  1.3447      1.2893        1.4000     |  0.6298      0.5136        0.7461     |
|       35       |  0.9286      0.8472        1.0100     |  1.4809      1.4369        1.5249     |  1.6109      1.5818        1.6400     |  1.3184      1.2626        1.3742     |  0.6036      0.4869        0.7203     |
|       36       |  0.9016      0.8164        0.9868     |  1.4539      1.4062        1.5016     |  1.5839      1.5521        1.6156     |  1.2914      1.2348        1.3481     |  0.5766      0.4593        0.6939     |
|       37       |  0.8738      0.7846        0.9630     |  1.4262      1.3745        1.4778     |  1.5561      1.5213        1.5909     |  1.2637      1.2058        1.3215     |  0.5488      0.4307        0.6669     |
|       38       |  0.8453      0.7519        0.9387     |  1.3976      1.3418        1.4535     |  1.5276      1.4892        1.5659     |  1.2351      1.1756        1.2946     |  0.5203      0.4012        0.6394     |
|       39       |  0.8160      0.7183        0.9137     |  1.3684      1.3081        1.4286     |  1.4983      1.4561        1.5405     |  1.2059      1.1444        1.2673     |  0.4910      0.3706        0.6114     |
|       40       |  0.7860      0.6837        0.8882     |  1.3383      1.2735        1.4031     |  1.4683      1.4218        1.5147     |  1.1758      1.1119        1.2397     |  0.4610      0.3391        0.5828     |
|       41       |  0.7552      0.6483        0.8621     |  1.3075      1.2380        1.3771     |  1.4375      1.3866        1.4883     |  1.1450      1.0784        1.2116     |  0.4302      0.3066        0.5537     |
|       42       |  0.7236      0.6119        0.8353     |  1.2759      1.2015        1.3504     |  1.4059      1.3503        1.4615     |  1.1134      1.0437        1.1832     |  0.3986      0.2731        0.5241     |
|       43       |  0.6913      0.5745        0.8080     |  1.2436      1.1640        1.3232     |  1.3736      1.3131        1.4340     |  1.0811      1.0079        1.1543     |  0.3663      0.2386        0.4940     |
|       44       |  0.6582      0.5363        0.7801     |  1.2105      1.1257        1.2954     |  1.3405      1.2749        1.4061     |  1.0480      0.9711        1.1250     |  0.3332      0.2031        0.4633     |
|       45       |  0.6243      0.4971        0.7516     |  1.1767      1.0864        1.2670     |  1.3066      1.2357        1.3775     |  1.0142      0.9332        1.0952     |  0.2994      0.1666        0.4322     |
|       46       |  0.5897      0.4571        0.7224     |  1.1421      1.0462        1.2380     |  1.2720      1.1956        1.3484     |  0.9796      0.8942        1.0650     |  0.2647      0.1290        0.4005     |
|       47       |  0.5544      0.4161        0.6927     |  1.1067      1.0051        1.2083     |  1.2367      1.1546        1.3187     |  0.9442      0.8542        1.0342     |  0.2294      0.0904        0.3683     |
|       48       |  0.5182      0.3742        0.6623     |  1.0706      0.9631        1.1781     |  1.2005      1.1127        1.2884     |  0.9081      0.8132        1.0030     |  0.1932      0.0509        0.3356     |
|       49       |  0.4814      0.3314        0.6313     |  1.0337      0.9202        1.1472     |  1.1636      1.0698        1.2575     |  0.8712      0.7712        0.9712     |  0.1564      0.0103        0.3024     |
|       50       |  0.4437      0.2877        0.5997     |  0.9960      0.8764        1.1157     |  1.1260      1.0260        1.2259     |  0.8335      0.7282        0.9389     |  0.1187      0.0000        0.2687     |
|________________|_______________________________________|_______________________________________|_______________________________________|_______________________________________|_______________________________________|

Data for Figure 1.3
K^+=200 (mM)
__________________________________________________________________________________________________________________________________________________________________________________________________________________________
|                |    Gs=         10      (mmol.m^{-2}/s)|    Gs=         30      (mmol.m^{-2}/s)|    Gs=         50      (mmol.m^{-2}/s)|    Gs=         70      (mmol.m^{-2}/s)|    Gs=         90      (mmol.m^{-2}/s)|
|________________|_______________________________________|_______________________________________|_______________________________________|_______________________________________|_______________________________________|
|SPAD (Arb. unit)|meanSDW (g) SDW0.25 (g)   SDW0.75 (g)  |meanSDW (g) SDW0.25 (g)   SDW0.75 (g)  |meanSDW (g) SDW0.25 (g)   SDW0.75 (g)  |meanSDW (g) SDW0.25 (g)   SDW0.75 (g)  |meanSDW (g) SDW0.25 (g)   SDW0.75 (g)  |
|________________|_______________________________________|_______________________________________|_______________________________________|_______________________________________|_______________________________________|
|       10       |  1.7145      1.6554        1.7736     |  2.2668      2.2114        2.3222     |  2.3968      2.3368        2.4567     |  2.1043      2.0349        2.1738     |  1.3895      1.2816        1.4973     |
|       11       |  1.7065      1.6473        1.7657     |  2.2588      2.2041        2.3135     |  2.3888      2.3299        2.4476     |  2.0963      2.0279        2.1647     |  1.3815      1.2742        1.4887     |
|       12       |  1.6977      1.6383        1.7571     |  2.2501      2.1961        2.3041     |  2.3800      2.3223        2.4377     |  2.0876      2.0203        2.1548     |  1.3727      1.2661        1.4793     |
|       13       |  1.6882      1.6286        1.7479     |  2.2406      2.1873        2.2939     |  2.3705      2.3141        2.4270     |  2.0781      2.0121        2.1441     |  1.3632      1.2573        1.4692     |
|       14       |  1.6780      1.6181        1.7379     |  2.2303      2.1778        2.2829     |  2.3603      2.3051        2.4154     |  2.0678      2.0031        2.1325     |  1.3530      1.2478        1.4582     |
|       15       |  1.6669      1.6067        1.7272     |  2.2193      2.1675        2.2711     |  2.3492      2.2955        2.4030     |  2.0568      1.9935        2.1201     |  1.3419      1.2375        1.4464     |
|       16       |  1.6552      1.5944        1.7159     |  2.2075      2.1564        2.2586     |  2.3374      2.2851        2.3897     |  2.0450      1.9831        2.1068     |  1.3302      1.2265        1.4338     |
|       17       |  1.6426      1.5813        1.7039     |  2.1949      2.1446        2.2453     |  2.3249      2.2741        2.3757     |  2.0324      1.9721        2.0928     |  1.3176      1.2147        1.4205     |
|       18       |  1.6293      1.5674        1.6912     |  2.1816      2.1319        2.2314     |  2.3116      2.2623        2.3608     |  2.0191      1.9604        2.0779     |  1.3043      1.2022        1.4064     |
|       19       |  1.6152      1.5525        1.6779     |  2.1676      2.1184        2.2167     |  2.2975      2.2498        2.3452     |  2.0051      1.9479        2.0622     |  1.2902      1.1889        1.3915     |
|       20       |  1.6004      1.5368        1.6640     |  2.1527      2.1041        2.2013     |  2.2827      2.2366        2.3288     |  1.9902      1.9347        2.0457     |  1.2754      1.1749        1.3759     |
|       21       |  1.5848      1.5202        1.6494     |  2.1371      2.0889        2.1854     |  2.2671      2.2226        2.3116     |  1.9746      1.9208        2.0285     |  1.2598      1.1600        1.3596     |
|       22       |  1.5684      1.5027        1.6342     |  2.1208      2.0728        2.1687     |  2.2507      2.2078        2.2937     |  1.9583      1.9061        2.0105     |  1.2434      1.1444        1.3425     |
|       23       |  1.5513      1.4842        1.6185     |  2.1037      2.0558        2.1515     |  2.2336      2.1922        2.2751     |  1.9412      1.8906        1.9918     |  1.2263      1.1280        1.3247     |
|       24       |  1.5335      1.4648        1.6021     |  2.0858      2.0379        2.1337     |  2.2157      2.1757        2.2558     |  1.9233      1.8743        1.9723     |  1.2085      1.1107        1.3062     |
|       25       |  1.5148      1.4445        1.5851     |  2.0672      2.0190        2.1153     |  2.1971      2.1583        2.2359     |  1.9047      1.8571        1.9522     |  1.1898      1.0926        1.2870     |
|       26       |  1.4954      1.4233        1.5675     |  2.0478      1.9991        2.0964     |  2.1777      2.1400        2.2155     |  1.8853      1.8391        1.9314     |  1.1704      1.0737        1.2671     |
|       27       |  1.4753      1.4012        1.5494     |  2.0276      1.9782        2.0770     |  2.1576      2.1207        2.1945     |  1.8651      1.8202        1.9100     |  1.1503      1.0539        1.2466     |
|       28       |  1.4544      1.3781        1.5307     |  2.0067      1.9563        2.0571     |  2.1366      2.1003        2.1730     |  1.8442      1.8003        1.8881     |  1.1294      1.0333        1.2254     |
|       29       |  1.4327      1.3540        1.5113     |  1.9850      1.9334        2.0367     |  2.1150      2.0789        2.1511     |  1.8225      1.7794        1.8656     |  1.1077      1.0118        1.2036     |
|       30       |  1.4102      1.3290        1.4915     |  1.9626      1.9094        2.0158     |  2.0925      2.0563        2.1288     |  1.8001      1.7575        1.8427     |  1.0852      0.9893        1.1812     |
|       31       |  1.3870      1.3031        1.4710     |  1.9394      1.8844        1.9944     |  2.0693      2.0325        2.1062     |  1.7769      1.7344        1.8193     |  1.0620      0.9660        1.1581     |
|       32       |  1.3631      1.2762        1.4500     |  1.9154      1.8583        1.9725     |  2.0454      2.0075        2.0832     |  1.7529      1.7103        1.7956     |  1.0381      0.9417        1.1345     |
|       33       |  1.3384      1.2484        1.4283     |  1.8907      1.8312        1.9502     |  2.0207      1.9814        2.0599     |  1.7282      1.6850        1.7715     |  1.0134      0.9165        1.1103     |
|       34       |  1.3129      1.2196        1.4061     |  1.8652      1.8031        1.9273     |  1.9952      1.9540        2.0363     |  1.7027      1.6585        1.7470     |  0.9879      0.8903        1.0855     |
|       35       |  1.2866      1.1899        1.3834     |  1.8390      1.7740        1.9040     |  1.9689      1.9255        2.0124     |  1.6765      1.6308        1.7222     |  0.9617      0.8631        1.0602     |
|       36       |  1.2596      1.1593        1.3600     |  1.8120      1.7438        1.8802     |  1.9419      1.8958        1.9881     |  1.6495      1.6019        1.6971     |  0.9347      0.8350        1.0343     |
|       37       |  1.2319      1.1277        1.3361     |  1.7842      1.7126        1.8558     |  1.9142      1.8650        1.9633     |  1.6217      1.5718        1.6716     |  0.9069      0.8058        1.0079     |
|       38       |  1.2034      1.0952        1.3115     |  1.7557      1.6805        1.8309     |  1.8856      1.8331        1.9382     |  1.5932      1.5406        1.6458     |  0.8784      0.7757        0.9810     |
|       39       |  1.1741      1.0618        1.2864     |  1.7264      1.6473        1.8055     |  1.8564      1.8001        1.9126     |  1.5639      1.5083        1.6195     |  0.8491      0.7446        0.9536     |
|       40       |  1.1440      1.0274        1.2607     |  1.6964      1.6132        1.7795     |  1.8263      1.7661        1.8865     |  1.5339      1.4749        1.5929     |  0.8190      0.7124        0.9257     |
|       41       |  1.1132      0.9921        1.2344     |  1.6656      1.5781        1.7530     |  1.7955      1.7311        1.8599     |  1.5031      1.4404        1.5658     |  0.7882      0.6793        0.8972     |
|       42       |  1.0817      0.9558        1.2075     |  1.6340      1.5421        1.7260     |  1.7640      1.6951        1.8328     |  1.4715      1.4048        1.5382     |  0.7567      0.6451        0.8683     |
|       43       |  1.0493      0.9187        1.1800     |  1.6017      1.5050        1.6983     |  1.7316      1.6581        1.8052     |  1.4392      1.3682        1.5102     |  0.7244      0.6099        0.8388     |
|       44       |  1.0163      0.8806        1.1519     |  1.5686      1.4671        1.6701     |  1.6985      1.6201        1.7770     |  1.4061      1.3306        1.4816     |  0.6913      0.5736        0.8089     |
|       45       |  0.9824      0.8416        1.1232     |  1.5348      1.4282        1.6413     |  1.6647      1.5812        1.7482     |  1.3723      1.2919        1.4526     |  0.6574      0.5364        0.7784     |
|       46       |  0.9478      0.8017        1.0939     |  1.5001      1.3883        1.6119     |  1.6301      1.5413        1.7189     |  1.3376      1.2523        1.4230     |  0.6228      0.4982        0.7475     |
|       47       |  0.9124      0.7609        1.0640     |  1.4648      1.3476        1.5820     |  1.5947      1.5004        1.6890     |  1.3023      1.2118        1.3928     |  0.5874      0.4589        0.7160     |
|       48       |  0.8763      0.7191        1.0335     |  1.4287      1.3059        1.5514     |  1.5586      1.4587        1.6585     |  1.2662      1.1702        1.3621     |  0.5513      0.4187        0.6840     |
|       49       |  0.8394      0.6765        1.0024     |  1.3918      1.2632        1.5203     |  1.5217      1.4160        1.6275     |  1.2293      1.1277        1.3308     |  0.5144      0.3774        0.6514     |
|       50       |  0.8018      0.6329        0.9707     |  1.3541      1.2197        1.4885     |  1.4841      1.3723        1.5958     |  1.1916      1.0843        1.2989     |  0.4768      0.3352        0.6184     |
|________________|_______________________________________|_______________________________________|_______________________________________|_______________________________________|_______________________________________|

Figure 2

Data for Figure 2.1
SPAD=20 (Arb. unit)
__________________________________________________________________________________________________________________________________________________________________________________________________________________
|        |    Gs=         10      (mmol.m^{-2}/s)|    Gs=         30      (mmol.m^{-2}/s)|    Gs=         50      (mmol.m^{-2}/s)|    Gs=         70      (mmol.m^{-2}/s)|    Gs=         90      (mmol.m^{-2}/s)|
|________|_______________________________________|_______________________________________|_______________________________________|_______________________________________|_______________________________________|
|K^+ (mM)|meanSDW (g) SDW0.25 (g)   SDW0.75 (g)  |meanSDW (g) SDW0.25 (g)   SDW0.75 (g)  |meanSDW (g) SDW0.25 (g)   SDW0.75 (g)  |meanSDW (g) SDW0.25 (g)   SDW0.75 (g)  |meanSDW (g) SDW0.25 (g)   SDW0.75 (g)  |
|________|_______________________________________|_______________________________________|_______________________________________|_______________________________________|_______________________________________|
|   10   |  0.4055      0.3907        0.4203     |  0.9579      0.9105        1.0052     |  1.0878      1.0200        1.1556     |  0.7954      0.7114        0.8793     |  0.0805      0.0000        0.2008     |
|   15   |  0.4648      0.4521        0.4775     |  1.0171      0.9732        1.0611     |  1.1471      1.0822        1.2120     |  0.8546      0.7725        0.9368     |  0.1398      0.0197        0.2599     |
|   20   |  0.5226      0.5106        0.5346     |  1.0749      1.0340        1.1158     |  1.2049      1.1427        1.2671     |  0.9124      0.8318        0.9930     |  0.1976      0.0775        0.3177     |
|   25   |  0.5788      0.5661        0.5916     |  1.1312      1.0930        1.1693     |  1.2611      1.2013        1.3209     |  0.9687      0.8894        1.0479     |  0.2538      0.1337        0.3740     |
|   30   |  0.6336      0.6190        0.6482     |  1.1859      1.1502        1.2217     |  1.3159      1.2583        1.3735     |  1.0234      0.9454        1.1015     |  0.3086      0.1883        0.4289     |
|   35   |  0.6869      0.6698        0.7039     |  1.2392      1.2055        1.2729     |  1.3691      1.3135        1.4248     |  1.0767      0.9996        1.1537     |  0.3619      0.2414        0.4824     |
|   40   |  0.7386      0.7189        0.7584     |  1.2910      1.2589        1.3230     |  1.4209      1.3670        1.4748     |  1.1285      1.0523        1.2047     |  0.4136      0.2929        0.5344     |
|   45   |  0.7889      0.7663        0.8114     |  1.3412      1.3105        1.3719     |  1.4711      1.4187        1.5236     |  1.1787      1.1032        1.2542     |  0.4639      0.3428        0.5849     |
|   50   |  0.8376      0.8122        0.8630     |  1.3899      1.3602        1.4197     |  1.5199      1.4688        1.5710     |  1.2275      1.1526        1.3023     |  0.5126      0.3913        0.6339     |
|   55   |  0.8849      0.8567        0.9130     |  1.4372      1.4081        1.4662     |  1.5671      1.5171        1.6172     |  1.2747      1.2004        1.3490     |  0.5599      0.4383        0.6815     |
|   60   |  0.9306      0.8998        0.9614     |  1.4829      1.4542        1.5116     |  1.6129      1.5638        1.6619     |  1.3204      1.2465        1.3943     |  0.6056      0.4837        0.7275     |
|   65   |  0.9748      0.9415        1.0082     |  1.5272      1.4986        1.5558     |  1.6571      1.6089        1.7054     |  1.3647      1.2912        1.4382     |  0.6498      0.5277        0.7719     |
|   70   |  1.0175      0.9818        1.0533     |  1.5699      1.5412        1.5986     |  1.6998      1.6523        1.7474     |  1.4074      1.3342        1.4805     |  0.6926      0.5702        0.8149     |
|   75   |  1.0588      1.0207        1.0968     |  1.6111      1.5821        1.6401     |  1.7411      1.6941        1.7880     |  1.4486      1.3758        1.5214     |  0.7338      0.6113        0.8562     |
|   80   |  1.0985      1.0583        1.1387     |  1.6508      1.6214        1.6803     |  1.7808      1.7343        1.8273     |  1.4883      1.4158        1.5608     |  0.7735      0.6509        0.8961     |
|   85   |  1.1367      1.0945        1.1789     |  1.6890      1.6591        1.7190     |  1.8190      1.7730        1.8650     |  1.5265      1.4544        1.5987     |  0.8117      0.6891        0.9343     |
|   90   |  1.1734      1.1293        1.2175     |  1.7258      1.6952        1.7563     |  1.8557      1.8100        1.9014     |  1.5633      1.4914        1.6351     |  0.8484      0.7258        0.9710     |
|   95   |  1.2086      1.1628        1.2545     |  1.7610      1.7298        1.7921     |  1.8909      1.8456        1.9362     |  1.5985      1.5270        1.6699     |  0.8836      0.7612        1.0061     |
|  100   |  1.2423      1.1949        1.2898     |  1.7947      1.7629        1.8264     |  1.9246      1.8796        1.9696     |  1.6322      1.5611        1.7032     |  0.9173      0.7950        1.0396     |
|  105   |  1.2745      1.2256        1.3234     |  1.8269      1.7944        1.8593     |  1.9568      1.9121        2.0015     |  1.6644      1.5938        1.7349     |  0.9495      0.8275        1.0715     |
|  110   |  1.3052      1.2549        1.3555     |  1.8575      1.8245        1.8906     |  1.9875      1.9431        2.0318     |  1.6950      1.6250        1.7651     |  0.9802      0.8586        1.1019     |
|  115   |  1.3344      1.2829        1.3859     |  1.8867      1.8531        1.9204     |  2.0167      1.9726        2.0607     |  1.7242      1.6547        1.7938     |  1.0094      0.8882        1.1306     |
|  120   |  1.3621      1.3095        1.4147     |  1.9144      1.8802        1.9486     |  2.0444      2.0006        2.0881     |  1.7519      1.6830        1.8208     |  1.0371      0.9164        1.1577     |
|  125   |  1.3883      1.3347        1.4419     |  1.9406      1.9058        1.9754     |  2.0705      2.0271        2.1139     |  1.7781      1.7099        1.8463     |  1.0633      0.9433        1.1833     |
|  130   |  1.4129      1.3584        1.4674     |  1.9653      1.9300        2.0006     |  2.0952      2.0521        2.1383     |  1.8028      1.7353        1.8703     |  1.0879      0.9687        1.2072     |
|  135   |  1.4361      1.3808        1.4914     |  1.9884      1.9526        2.0243     |  2.1184      2.0756        2.1611     |  1.8259      1.7592        1.8927     |  1.1111      0.9927        1.2295     |
|  140   |  1.4578      1.4017        1.5138     |  2.0101      1.9738        2.0465     |  2.1400      2.0976        2.1825     |  1.8476      1.7817        1.9135     |  1.1328      1.0153        1.2503     |
|  145   |  1.4779      1.4212        1.5346     |  2.0303      1.9934        2.0671     |  2.1602      2.1181        2.2024     |  1.8678      1.8028        1.9328     |  1.1529      1.0364        1.2694     |
|  150   |  1.4966      1.4393        1.5539     |  2.0489      2.0115        2.0864     |  2.1789      2.1370        2.2208     |  1.8864      1.8224        1.9505     |  1.1716      1.0562        1.2870     |
|  155   |  1.5137      1.4559        1.5716     |  2.0661      2.0280        2.1041     |  2.1960      2.1543        2.2377     |  1.9036      1.8405        1.9666     |  1.1887      1.0746        1.3029     |
|  160   |  1.5294      1.4710        1.5877     |  2.0817      2.0430        2.1204     |  2.2117      2.1701        2.2532     |  1.9192      1.8571        1.9813     |  1.2044      1.0915        1.3173     |
|  165   |  1.5435      1.4847        1.6024     |  2.0959      2.0564        2.1353     |  2.2258      2.1843        2.2673     |  1.9334      1.8723        1.9944     |  1.2185      1.1070        1.3301     |
|  170   |  1.5562      1.4968        1.6155     |  2.1085      2.0682        2.1488     |  2.2384      2.1968        2.2801     |  1.9460      1.8859        2.0061     |  1.2312      1.1211        1.3413     |
|  175   |  1.5673      1.5074        1.6272     |  2.1196      2.0784        2.1609     |  2.2496      2.2077        2.2914     |  1.9571      1.8980        2.0162     |  1.2423      1.1337        1.3509     |
|  180   |  1.5769      1.5165        1.6374     |  2.1293      2.0869        2.1716     |  2.2592      2.2170        2.3014     |  1.9668      1.9086        2.0249     |  1.2519      1.1449        1.3590     |
|  185   |  1.5850      1.5240        1.6461     |  2.1374      2.0937        2.1810     |  2.2673      2.2245        2.3102     |  1.9749      1.9176        2.0322     |  1.2600      1.1546        1.3655     |
|  190   |  1.5917      1.5299        1.6535     |  2.1440      2.0989        2.1891     |  2.2739      2.2303        2.3176     |  1.9815      1.9249        2.0381     |  1.2667      1.1628        1.3705     |
|  195   |  1.5968      1.5342        1.6594     |  2.1491      2.1024        2.1959     |  2.2791      2.2343        2.3238     |  1.9866      1.9307        2.0426     |  1.2718      1.1696        1.3740     |
|  200   |  1.6004      1.5368        1.6640     |  2.1527      2.1041        2.2013     |  2.2827      2.2366        2.3288     |  1.9902      1.9347        2.0457     |  1.2754      1.1749        1.3759     |
|  205   |  1.6025      1.5378        1.6672     |  2.1548      2.1041        2.2056     |  2.2848      2.2371        2.3325     |  1.9923      1.9371        2.0476     |  1.2775      1.1786        1.3764     |
|  210   |  1.6031      1.5371        1.6691     |  2.1554      2.1024        2.2085     |  2.2854      2.2357        2.3350     |  1.9929      1.9376        2.0482     |  1.2781      1.1808        1.3754     |
|  215   |  1.6022      1.5347        1.6697     |  2.1545      2.0989        2.2102     |  2.2845      2.2326        2.3363     |  1.9920      1.9364        2.0476     |  1.2772      1.1814        1.3730     |
|  220   |  1.5998      1.5306        1.6689     |  2.1521      2.0937        2.2106     |  2.2821      2.2277        2.3365     |  1.9896      1.9334        2.0459     |  1.2748      1.1805        1.3691     |
|  225   |  1.5959      1.5248        1.6670     |  2.1482      2.0867        2.2098     |  2.2782      2.2209        2.3354     |  1.9857      1.9285        2.0429     |  1.2709      1.1779        1.3639     |
|  230   |  1.5905      1.5172        1.6637     |  2.1428      2.0779        2.2077     |  2.2727      2.2124        2.3331     |  1.9803      1.9218        2.0388     |  1.2655      1.1736        1.3573     |
|  235   |  1.5835      1.5078        1.6592     |  2.1359      2.0674        2.2044     |  2.2658      2.2020        2.3296     |  1.9734      1.9131        2.0337     |  1.2585      1.1677        1.3494     |
|  240   |  1.5751      1.4967        1.6535     |  2.1274      2.0551        2.1998     |  2.2574      2.1899        2.3249     |  1.9650      1.9025        2.0274     |  1.2501      1.1601        1.3401     |
|  245   |  1.5652      1.4838        1.6466     |  2.1175      2.0411        2.1940     |  2.2475      2.1759        2.3190     |  1.9550      1.8901        2.0200     |  1.2402      1.1507        1.3297     |
|  250   |  1.5537      1.4691        1.6384     |  2.1061      2.0253        2.1869     |  2.2360      2.1602        2.3119     |  1.9436      1.8757        2.0115     |  1.2288      1.1395        1.3180     |
|  255   |  1.5408      1.4526        1.6290     |  2.0931      2.0078        2.1785     |  2.2231      2.1427        2.3035     |  1.9306      1.8594        2.0019     |  1.2158      1.1265        1.3051     |
|  260   |  1.5264      1.4344        1.6184     |  2.0787      1.9885        2.1689     |  2.2086      2.1234        2.2939     |  1.9162      1.8413        1.9911     |  1.2014      1.1116        1.2911     |
|  265   |  1.5104      1.4143        1.6065     |  2.0628      1.9675        2.1580     |  2.1927      2.1024        2.2830     |  1.9003      1.8212        1.9793     |  1.1854      1.0948        1.2760     |
|  270   |  1.4930      1.3924        1.5935     |  2.0453      1.9447        2.1459     |  2.1752      2.0796        2.2709     |  1.8828      1.7993        1.9663     |  1.1680      1.0761        1.2598     |
|  275   |  1.4740      1.3688        1.5792     |  2.0263      1.9202        2.1325     |  2.1563      2.0551        2.2575     |  1.8638      1.7756        1.9521     |  1.1490      1.0555        1.2425     |
|  280   |  1.4535      1.3434        1.5637     |  2.0059      1.8940        2.1178     |  2.1358      2.0288        2.2429     |  1.8434      1.7500        1.9367     |  1.1285      1.0329        1.2242     |
|  285   |  1.4316      1.3162        1.5469     |  1.9839      1.8660        2.1018     |  2.1139      2.0008        2.2270     |  1.8214      1.7226        1.9202     |  1.1066      1.0083        1.2048     |
|  290   |  1.4081      1.2872        1.5290     |  1.9604      1.8363        2.0846     |  2.0904      1.9710        2.2098     |  1.7979      1.6935        1.9024     |  1.0831      0.9818        1.1844     |
|  295   |  1.3831      1.2565        1.5098     |  1.9355      1.8049        2.0660     |  2.0654      1.9395        2.1913     |  1.7730      1.6625        1.8835     |  1.0581      0.9533        1.1630     |
|  300   |  1.3567      1.2240        1.4893     |  1.9090      1.7718        2.0462     |  2.0389      1.9063        2.1716     |  1.7465      1.6297        1.8633     |  1.0317      0.9229        1.1404     |
|________|_______________________________________|_______________________________________|_______________________________________|_______________________________________|_______________________________________|

Data for Figure 2.2
SPAD=30 (Arb. unit)
__________________________________________________________________________________________________________________________________________________________________________________________________________________
|        |    Gs=         10      (mmol.m^{-2}/s)|    Gs=         30      (mmol.m^{-2}/s)|    Gs=         50      (mmol.m^{-2}/s)|    Gs=         70      (mmol.m^{-2}/s)|    Gs=         90      (mmol.m^{-2}/s)|
|________|_______________________________________|_______________________________________|_______________________________________|_______________________________________|_______________________________________|
|K^+ (mM)|meanSDW (g) SDW0.25 (g)   SDW0.75 (g)  |meanSDW (g) SDW0.25 (g)   SDW0.75 (g)  |meanSDW (g) SDW0.25 (g)   SDW0.75 (g)  |meanSDW (g) SDW0.25 (g)   SDW0.75 (g)  |meanSDW (g) SDW0.25 (g)   SDW0.75 (g)  |
|________|_______________________________________|_______________________________________|_______________________________________|_______________________________________|_______________________________________|
|   10   |  0.2154      0.1754        0.2554     |  0.7677      0.7285        0.8069     |  0.8977      0.8465        0.9489     |  0.6052      0.5373        0.6731     |  0.0000      0.0000        0.0016     |
|   15   |  0.2746      0.2349        0.3144     |  0.8270      0.7915        0.8625     |  0.9569      0.9093        1.0045     |  0.6645      0.5985        0.7304     |  0.0000      0.0000        0.0609     |
|   20   |  0.3324      0.2925        0.3724     |  0.8848      0.8526        0.9170     |  1.0147      0.9704        1.0590     |  0.7223      0.6580        0.7865     |  0.0074      0.0000        0.1188     |
|   25   |  0.3887      0.3481        0.4293     |  0.9410      0.9118        0.9703     |  1.0710      1.0297        1.1122     |  0.7785      0.7157        0.8414     |  0.0637      0.0000        0.1753     |
|   30   |  0.4435      0.4018        0.4851     |  0.9958      0.9691        1.0225     |  1.1257      1.0873        1.1642     |  0.8333      0.7717        0.8949     |  0.1185      0.0065        0.2304     |
|   35   |  0.4967      0.4537        0.5397     |  1.0491      1.0245        1.0736     |  1.1790      1.1430        1.2150     |  0.8866      0.8259        0.9472     |  0.1717      0.0594        0.2841     |
|   40   |  0.5485      0.5039        0.5930     |  1.1008      1.0778        1.1238     |  1.2308      1.1970        1.2645     |  0.9383      0.8785        0.9981     |  0.2235      0.1107        0.3362     |
|   45   |  0.5987      0.5525        0.6449     |  1.1511      1.1292        1.1729     |  1.2810      1.2491        1.3129     |  0.9886      0.9294        1.0478     |  0.2737      0.1605        0.3869     |
|   50   |  0.6475      0.5995        0.6955     |  1.1998      1.1785        1.2211     |  1.3297      1.2995        1.3600     |  1.0373      0.9786        1.0960     |  0.3225      0.2088        0.4361     |
|   55   |  0.6947      0.6449        0.7446     |  1.2470      1.2259        1.2682     |  1.3770      1.3481        1.4059     |  1.0845      1.0262        1.1429     |  0.3697      0.2556        0.4838     |
|   60   |  0.7404      0.6887        0.7922     |  1.2928      1.2713        1.3143     |  1.4227      1.3949        1.4505     |  1.1303      1.0722        1.1883     |  0.4154      0.3009        0.5300     |
|   65   |  0.7847      0.7311        0.8383     |  1.3370      1.3149        1.3591     |  1.4670      1.4400        1.4939     |  1.1745      1.1167        1.2323     |  0.4597      0.3447        0.5746     |
|   70   |  0.8274      0.7720        0.8828     |  1.3797      1.3567        1.4027     |  1.5097      1.4834        1.5360     |  1.2172      1.1596        1.2749     |  0.5024      0.3871        0.6177     |
|   75   |  0.8686      0.8114        0.9258     |  1.4210      1.3969        1.4450     |  1.5509      1.5250        1.5768     |  1.2585      1.2009        1.3160     |  0.5436      0.4280        0.6592     |
|   80   |  0.9083      0.8494        0.9673     |  1.4607      1.4355        1.4859     |  1.5906      1.5650        1.6162     |  1.2982      1.2408        1.3556     |  0.5833      0.4675        0.6992     |
|   85   |  0.9466      0.8860        1.0072     |  1.4989      1.4725        1.5253     |  1.6288      1.6034        1.6543     |  1.3364      1.2791        1.3937     |  0.6216      0.5055        0.7376     |
|   90   |  0.9833      0.9211        1.0454     |  1.5356      1.5079        1.5633     |  1.6656      1.6402        1.6909     |  1.3731      1.3160        1.4302     |  0.6583      0.5421        0.7744     |
|   95   |  1.0185      0.9548        1.0821     |  1.5708      1.5419        1.5997     |  1.7008      1.6754        1.7261     |  1.4083      1.3514        1.4652     |  0.6935      0.5773        0.8096     |
|  100   |  1.0522      0.9871        1.1173     |  1.6045      1.5744        1.6346     |  1.7345      1.7091        1.7599     |  1.4420      1.3853        1.4987     |  0.7272      0.6111        0.8433     |
|  105   |  1.0844      1.0180        1.1508     |  1.6367      1.6054        1.6680     |  1.7667      1.7412        1.7921     |  1.4742      1.4178        1.5306     |  0.7594      0.6434        0.8753     |
|  110   |  1.1151      1.0474        1.1827     |  1.6674      1.6350        1.6998     |  1.7973      1.7718        1.8229     |  1.5049      1.4489        1.5609     |  0.7901      0.6744        0.9058     |
|  115   |  1.1443      1.0755        1.2130     |  1.6966      1.6631        1.7300     |  1.8265      1.8010        1.8521     |  1.5341      1.4785        1.5897     |  0.8193      0.7039        0.9346     |
|  120   |  1.1719      1.1021        1.2417     |  1.7243      1.6898        1.7587     |  1.8542      1.8286        1.8798     |  1.5618      1.5067        1.6169     |  0.8469      0.7320        0.9618     |
|  125   |  1.1981      1.1273        1.2689     |  1.7504      1.7150        1.7859     |  1.8804      1.8547        1.9060     |  1.5880      1.5334        1.6425     |  0.8731      0.7588        0.9875     |
|  130   |  1.2228      1.1511        1.2945     |  1.7751      1.7387        1.8115     |  1.9051      1.8794        1.9308     |  1.6126      1.5587        1.6665     |  0.8978      0.7841        1.0115     |
|  135   |  1.2460      1.1735        1.3184     |  1.7983      1.7610        1.8356     |  1.9282      1.9025        1.9540     |  1.6358      1.5826        1.6890     |  0.9210      0.8080        1.0339     |
|  140   |  1.2676      1.1944        1.3409     |  1.8200      1.7818        1.8581     |  1.9499      1.9241        1.9757     |  1.6575      1.6051        1.7099     |  0.9426      0.8305        1.0548     |
|  145   |  1.2878      1.2138        1.3617     |  1.8401      1.8011        1.8792     |  1.9701      1.9442        1.9959     |  1.6776      1.6261        1.7292     |  0.9628      0.8516        1.0740     |
|  150   |  1.3064      1.2319        1.3810     |  1.8588      1.8188        1.8987     |  1.9887      1.9627        2.0147     |  1.6963      1.6456        1.7469     |  0.9814      0.8713        1.0916     |
|  155   |  1.3236      1.2484        1.3988     |  1.8759      1.8351        1.9168     |  2.0059      1.9797        2.0321     |  1.7134      1.6637        1.7631     |  0.9986      0.8896        1.1076     |
|  160   |  1.3392      1.2635        1.4150     |  1.8916      1.8498        1.9334     |  2.0215      1.9950        2.0481     |  1.7291      1.6804        1.7778     |  1.0142      0.9064        1.1220     |
|  165   |  1.3534      1.2770        1.4297     |  1.9057      1.8629        1.9485     |  2.0357      2.0087        2.0627     |  1.7432      1.6955        1.7909     |  1.0284      0.9219        1.1349     |
|  170   |  1.3660      1.2891        1.4429     |  1.9184      1.8744        1.9623     |  2.0483      2.0207        2.0759     |  1.7559      1.7091        1.8026     |  1.0410      0.9359        1.1462     |
|  175   |  1.3771      1.2996        1.4546     |  1.9295      1.8844        1.9746     |  2.0594      2.0310        2.0879     |  1.7670      1.7212        1.8127     |  1.0521      0.9484        1.1559     |
|  180   |  1.3868      1.3087        1.4649     |  1.9391      1.8927        1.9855     |  2.0691      2.0396        2.0986     |  1.7766      1.7318        1.8215     |  1.0618      0.9596        1.1640     |
|  185   |  1.3949      1.3161        1.4737     |  1.9472      1.8994        1.9951     |  2.0772      2.0464        2.1080     |  1.7847      1.7407        1.8288     |  1.0699      0.9692        1.1706     |
|  190   |  1.4015      1.3220        1.4810     |  1.9539      1.9044        2.0033     |  2.0838      2.0515        2.1161     |  1.7914      1.7480        1.8347     |  1.0765      0.9774        1.1756     |
|  195   |  1.4066      1.3263        1.4869     |  1.9590      1.9077        2.0102     |  2.0889      2.0548        2.1231     |  1.7965      1.7536        1.8393     |  1.0816      0.9841        1.1791     |
|  200   |  1.4102      1.3290        1.4915     |  1.9626      1.9094        2.0158     |  2.0925      2.0563        2.1288     |  1.8001      1.7575        1.8427     |  1.0852      0.9893        1.1812     |
|  205   |  1.4123      1.3301        1.4946     |  1.9647      1.9093        2.0200     |  2.0946      2.0560        2.1333     |  1.8022      1.7596        1.8448     |  1.0874      0.9930        1.1817     |
|  210   |  1.4130      1.3295        1.4964     |  1.9653      1.9076        2.0230     |  2.0952      2.0539        2.1365     |  1.8028      1.7599        1.8457     |  1.0880      0.9951        1.1808     |
|  215   |  1.4120      1.3273        1.4968     |  1.9644      1.9041        2.0247     |  2.0943      2.0501        2.1386     |  1.8019      1.7583        1.8455     |  1.0871      0.9957        1.1784     |
|  220   |  1.4096      1.3234        1.4959     |  1.9620      1.8988        2.0251     |  2.0919      2.0445        2.1394     |  1.7995      1.7548        1.8442     |  1.0846      0.9947        1.1746     |
|  225   |  1.4057      1.3178        1.4937     |  1.9581      1.8919        2.0243     |  2.0880      2.0371        2.1389     |  1.7956      1.7494        1.8417     |  1.0807      0.9920        1.1694     |
|  230   |  1.4003      1.3105        1.4902     |  1.9527      1.8832        2.0221     |  2.0826      2.0279        2.1373     |  1.7902      1.7421        1.8382     |  1.0753      0.9877        1.1629     |
|  235   |  1.3934      1.3014        1.4854     |  1.9457      1.8727        2.0187     |  2.0757      2.0170        2.1343     |  1.7832      1.7328        1.8337     |  1.0684      0.9817        1.1551     |
|  240   |  1.3850      1.2906        1.4793     |  1.9373      1.8605        2.0141     |  2.0673      2.0044        2.1301     |  1.7748      1.7216        1.8280     |  1.0600      0.9740        1.1460     |
|  245   |  1.3750      1.2781        1.4720     |  1.9274      1.8466        2.0082     |  2.0573      1.9900        2.1247     |  1.7649      1.7085        1.8212     |  1.0500      0.9645        1.1356     |
|  250   |  1.3636      1.2638        1.4634     |  1.9159      1.8309        2.0010     |  2.0459      1.9738        2.1179     |  1.7534      1.6935        1.8134     |  1.0386      0.9531        1.1241     |
|  255   |  1.3507      1.2477        1.4536     |  1.9030      1.8134        1.9926     |  2.0329      1.9560        2.1099     |  1.7405      1.6766        1.8044     |  1.0257      0.9400        1.1113     |
|  260   |  1.3362      1.2299        1.4426     |  1.8886      1.7943        1.9829     |  2.0185      1.9363        2.1007     |  1.7261      1.6579        1.7942     |  1.0112      0.9249        1.0975     |
|  265   |  1.3203      1.2102        1.4303     |  1.8726      1.7733        1.9719     |  2.0026      1.9150        2.0901     |  1.7101      1.6373        1.7829     |  0.9953      0.9080        1.0825     |
|  270   |  1.3028      1.1888        1.4168     |  1.8552      1.7507        1.9596     |  1.9851      1.8919        2.0783     |  1.6927      1.6150        1.7704     |  0.9778      0.8891        1.0665     |
|  275   |  1.2839      1.1656        1.4021     |  1.8362      1.7263        1.9461     |  1.9661      1.8672        2.0651     |  1.6737      1.5908        1.7566     |  0.9589      0.8683        1.0494     |
|  280   |  1.2634      1.1407        1.3861     |  1.8157      1.7001        1.9313     |  1.9457      1.8406        2.0507     |  1.6532      1.5648        1.7417     |  0.9384      0.8455        1.0313     |
|  285   |  1.2414      1.1139        1.3690     |  1.7938      1.6723        1.9153     |  1.9237      1.8124        2.0350     |  1.6313      1.5370        1.7256     |  0.9164      0.8208        1.0121     |
|  290   |  1.2180      1.0854        1.3506     |  1.7703      1.6427        1.8979     |  1.9002      1.7825        2.0180     |  1.6078      1.5074        1.7082     |  0.8930      0.7941        0.9919     |
|  295   |  1.1930      1.0550        1.3309     |  1.7453      1.6113        1.8793     |  1.8753      1.7508        1.9997     |  1.5828      1.4761        1.6895     |  0.8680      0.7654        0.9706     |
|  300   |  1.1665      1.0229        1.3101     |  1.7188      1.5783        1.8594     |  1.8488      1.7174        1.9801     |  1.5563      1.4430        1.6697     |  0.8415      0.7348        0.9482     |
|________|_______________________________________|_______________________________________|_______________________________________|_______________________________________|_______________________________________|

Data for Figure 2.3
SPAD=40 (Arb. unit)
__________________________________________________________________________________________________________________________________________________________________________________________________________________
|        |    Gs=         10      (mmol.m^{-2}/s)|    Gs=         30      (mmol.m^{-2}/s)|    Gs=         50      (mmol.m^{-2}/s)|    Gs=         70      (mmol.m^{-2}/s)|    Gs=         90      (mmol.m^{-2}/s)|
|________|_______________________________________|_______________________________________|_______________________________________|_______________________________________|_______________________________________|
|K^+ (mM)|meanSDW (g) SDW0.25 (g)   SDW0.75 (g)  |meanSDW (g) SDW0.25 (g)   SDW0.75 (g)  |meanSDW (g) SDW0.25 (g)   SDW0.75 (g)  |meanSDW (g) SDW0.25 (g)   SDW0.75 (g)  |meanSDW (g) SDW0.25 (g)   SDW0.75 (g)  |
|________|_______________________________________|_______________________________________|_______________________________________|_______________________________________|_______________________________________|
|   10   |  0.0000      0.0000        0.0327     |  0.5015      0.4384        0.5646     |  0.6315      0.5741        0.6888     |  0.3390      0.2709        0.4071     |  0.0000      0.0000        0.0000     |
|   15   |  0.0084      0.0000        0.0921     |  0.5608      0.4994        0.6221     |  0.6907      0.6361        0.7454     |  0.3983      0.3318        0.4648     |  0.0000      0.0000        0.0000     |
|   20   |  0.0662      0.0000        0.1503     |  0.6186      0.5587        0.6784     |  0.7485      0.6963        0.8007     |  0.4561      0.3908        0.5213     |  0.0000      0.0000        0.0000     |
|   25   |  0.1225      0.0378        0.2072     |  0.6748      0.6161        0.7336     |  0.8048      0.7546        0.8549     |  0.5123      0.4481        0.5765     |  0.0000      0.0000        0.0000     |
|   30   |  0.1773      0.0918        0.2627     |  0.7296      0.6716        0.7875     |  0.8595      0.8111        0.9079     |  0.5671      0.5037        0.6305     |  0.0000      0.0000        0.0000     |
|   35   |  0.2305      0.1441        0.3169     |  0.7828      0.7254        0.8403     |  0.9128      0.8658        0.9598     |  0.6203      0.5575        0.6832     |  0.0000      0.0000        0.0213     |
|   40   |  0.2823      0.1948        0.3697     |  0.8346      0.7774        0.8918     |  0.9645      0.9187        1.0104     |  0.6721      0.6096        0.7346     |  0.0000      0.0000        0.0736     |
|   45   |  0.3325      0.2439        0.4211     |  0.8849      0.8277        0.9420     |  1.0148      0.9698        1.0598     |  0.7224      0.6601        0.7846     |  0.0075      0.0000        0.1245     |
|   50   |  0.3813      0.2914        0.4711     |  0.9336      0.8762        0.9910     |  1.0635      1.0192        1.1079     |  0.7711      0.7090        0.8332     |  0.0563      0.0000        0.1739     |
|   55   |  0.4285      0.3374        0.5196     |  0.9808      0.9231        1.0386     |  1.1108      1.0668        1.1548     |  0.8183      0.7562        0.8805     |  0.1035      0.0000        0.2218     |
|   60   |  0.4742      0.3819        0.5666     |  1.0266      0.9683        1.0848     |  1.1565      1.1127        1.2004     |  0.8641      0.8018        0.9264     |  0.1492      0.0304        0.2681     |
|   65   |  0.5185      0.4248        0.6121     |  1.0708      1.0119        1.1297     |  1.2008      1.1569        1.2446     |  0.9083      0.8459        0.9708     |  0.1935      0.0740        0.3129     |
|   70   |  0.5612      0.4662        0.6562     |  1.1135      1.0539        1.1731     |  1.2435      1.1995        1.2875     |  0.9510      0.8884        1.0137     |  0.2362      0.1162        0.3562     |
|   75   |  0.6024      0.5062        0.6987     |  1.1548      1.0944        1.2152     |  1.2847      1.2405        1.3290     |  0.9923      0.9294        1.0552     |  0.2774      0.1570        0.3979     |
|   80   |  0.6421      0.5446        0.7397     |  1.1945      1.1332        1.2557     |  1.3244      1.2798        1.3690     |  1.0320      0.9688        1.0951     |  0.3171      0.1963        0.4380     |
|   85   |  0.6804      0.5816        0.7791     |  1.2327      1.1706        1.2948     |  1.3626      1.3176        1.4076     |  1.0702      1.0068        1.1336     |  0.3554      0.2341        0.4766     |
|   90   |  0.7171      0.6171        0.8170     |  1.2694      1.2064        1.3324     |  1.3993      1.3539        1.4448     |  1.1069      1.0433        1.1705     |  0.3921      0.2705        0.5136     |
|   95   |  0.7523      0.6511        0.8534     |  1.3046      1.2407        1.3685     |  1.4346      1.3886        1.4805     |  1.1421      1.0784        1.2059     |  0.4273      0.3055        0.5490     |
|  100   |  0.7860      0.6837        0.8882     |  1.3383      1.2735        1.4031     |  1.4683      1.4218        1.5147     |  1.1758      1.1119        1.2397     |  0.4610      0.3391        0.5828     |
|  105   |  0.8182      0.7149        0.9214     |  1.3705      1.3048        1.4362     |  1.5005      1.4535        1.5474     |  1.2080      1.1440        1.2720     |  0.4932      0.3713        0.6150     |
|  110   |  0.8489      0.7446        0.9531     |  1.4012      1.3347        1.4677     |  1.5311      1.4837        1.5785     |  1.2387      1.1747        1.3027     |  0.5239      0.4020        0.6457     |
|  115   |  0.8780      0.7728        0.9833     |  1.4304      1.3630        1.4978     |  1.5603      1.5125        1.6082     |  1.2679      1.2039        1.3318     |  0.5531      0.4314        0.6747     |
|  120   |  0.9057      0.7996        1.0118     |  1.4581      1.3899        1.5263     |  1.5880      1.5397        1.6364     |  1.2956      1.2317        1.3594     |  0.5807      0.4593        0.7022     |
|  125   |  0.9319      0.8250        1.0389     |  1.4842      1.4152        1.5532     |  1.6142      1.5654        1.6630     |  1.3217      1.2581        1.3854     |  0.6069      0.4858        0.7280     |
|  130   |  0.9566      0.8488        1.0643     |  1.5089      1.4391        1.5787     |  1.6389      1.5896        1.6881     |  1.3464      1.2829        1.4099     |  0.6316      0.5109        0.7522     |
|  135   |  0.9798      0.8713        1.0882     |  1.5321      1.4615        1.6026     |  1.6620      1.6124        1.7117     |  1.3696      1.3064        1.4328     |  0.6548      0.5346        0.7749     |
|  140   |  1.0014      0.8923        1.1106     |  1.5538      1.4824        1.6251     |  1.6837      1.6336        1.7338     |  1.3913      1.3284        1.4541     |  0.6764      0.5569        0.7959     |
|  145   |  1.0216      0.9118        1.1314     |  1.5739      1.5018        1.6460     |  1.7039      1.6533        1.7544     |  1.4114      1.3489        1.4739     |  0.6966      0.5778        0.8154     |
|  150   |  1.0402      0.9298        1.1507     |  1.5926      1.5197        1.6654     |  1.7225      1.6715        1.7735     |  1.4301      1.3680        1.4921     |  0.7152      0.5972        0.8332     |
|  155   |  1.0574      0.9464        1.1684     |  1.6097      1.5361        1.6833     |  1.7397      1.6882        1.7912     |  1.4472      1.3856        1.5088     |  0.7324      0.6153        0.8495     |
|  160   |  1.0730      0.9614        1.1846     |  1.6254      1.5510        1.6998     |  1.7553      1.7033        1.8074     |  1.4629      1.4017        1.5240     |  0.7480      0.6319        0.8642     |
|  165   |  1.0872      0.9750        1.1993     |  1.6395      1.5643        1.7147     |  1.7695      1.7168        1.8221     |  1.4770      1.4163        1.5377     |  0.7622      0.6471        0.8773     |
|  170   |  1.0998      0.9871        1.2125     |  1.6521      1.5760        1.7283     |  1.7821      1.7287        1.8354     |  1.4896      1.4294        1.5499     |  0.7748      0.6608        0.8888     |
|  175   |  1.1109      0.9977        1.2242     |  1.6633      1.5862        1.7403     |  1.7932      1.7391        1.8474     |  1.5008      1.4410        1.5606     |  0.7859      0.6731        0.8988     |
|  180   |  1.1206      1.0067        1.2344     |  1.6729      1.5948        1.7510     |  1.8029      1.7478        1.8579     |  1.5104      1.4510        1.5698     |  0.7956      0.6839        0.9072     |
|  185   |  1.1287      1.0142        1.2432     |  1.6810      1.6019        1.7602     |  1.8110      1.7549        1.8671     |  1.5185      1.4594        1.5777     |  0.8037      0.6933        0.9141     |
|  190   |  1.1353      1.0202        1.2505     |  1.6877      1.6073        1.7680     |  1.8176      1.7603        1.8749     |  1.5252      1.4662        1.5841     |  0.8103      0.7012        0.9195     |
|  195   |  1.1404      1.0246        1.2563     |  1.6928      1.6111        1.7745     |  1.8227      1.7641        1.8813     |  1.5303      1.4714        1.5892     |  0.8154      0.7075        0.9233     |
|  200   |  1.1440      1.0274        1.2607     |  1.6964      1.6132        1.7795     |  1.8263      1.7661        1.8865     |  1.5339      1.4749        1.5929     |  0.8190      0.7124        0.9257     |
|  205   |  1.1461      1.0286        1.2637     |  1.6985      1.6137        1.7833     |  1.8284      1.7665        1.8904     |  1.5360      1.4767        1.5953     |  0.8211      0.7158        0.9265     |
|  210   |  1.1467      1.0282        1.2652     |  1.6991      1.6125        1.7856     |  1.8290      1.7651        1.8929     |  1.5366      1.4767        1.5964     |  0.8218      0.7176        0.9259     |
|  215   |  1.1458      1.0263        1.2654     |  1.6982      1.6097        1.7867     |  1.8281      1.7620        1.8942     |  1.5357      1.4751        1.5963     |  0.8208      0.7178        0.9239     |
|  220   |  1.1434      1.0226        1.2642     |  1.6958      1.6051        1.7864     |  1.8257      1.7572        1.8943     |  1.5333      1.4716        1.5950     |  0.8184      0.7164        0.9204     |
|  225   |  1.1395      1.0174        1.2617     |  1.6919      1.5989        1.7848     |  1.8218      1.7506        1.8931     |  1.5294      1.4663        1.5924     |  0.8145      0.7135        0.9156     |
|  230   |  1.1341      1.0104        1.2578     |  1.6864      1.5909        1.7820     |  1.8164      1.7422        1.8906     |  1.5239      1.4592        1.5887     |  0.8091      0.7089        0.9094     |
|  235   |  1.1272      1.0018        1.2526     |  1.6795      1.5812        1.7778     |  1.8095      1.7321        1.8869     |  1.5170      1.4503        1.5838     |  0.8022      0.7026        0.9018     |
|  240   |  1.1188      0.9915        1.2460     |  1.6711      1.5698        1.7724     |  1.8010      1.7202        1.8819     |  1.5086      1.4395        1.5777     |  0.7938      0.6946        0.8930     |
|  245   |  1.1088      0.9795        1.2381     |  1.6612      1.5566        1.7657     |  1.7911      1.7065        1.8757     |  1.4987      1.4269        1.5705     |  0.7838      0.6848        0.8828     |
|  250   |  1.0974      0.9658        1.2290     |  1.6497      1.5417        1.7578     |  1.7797      1.6911        1.8682     |  1.4872      1.4124        1.5621     |  0.7724      0.6733        0.8715     |
|  255   |  1.0845      0.9503        1.2186     |  1.6368      1.5251        1.7485     |  1.7667      1.6739        1.8595     |  1.4743      1.3961        1.5525     |  0.7595      0.6600        0.8589     |
|  260   |  1.0700      0.9331        1.2069     |  1.6224      1.5066        1.7381     |  1.7523      1.6550        1.8496     |  1.4599      1.3779        1.5418     |  0.7450      0.6449        0.8451     |
|  265   |  1.0541      0.9142        1.1939     |  1.6064      1.4865        1.7263     |  1.7364      1.6343        1.8384     |  1.4439      1.3579        1.5299     |  0.7291      0.6280        0.8302     |
|  270   |  1.0366      0.8935        1.1797     |  1.5890      1.4645        1.7134     |  1.7189      1.6119        1.8259     |  1.4265      1.3360        1.5169     |  0.7116      0.6091        0.8141     |
|  275   |  1.0177      0.8711        1.1643     |  1.5700      1.4409        1.6991     |  1.6999      1.5877        1.8122     |  1.4075      1.3124        1.5026     |  0.6927      0.5884        0.7969     |
|  280   |  0.9972      0.8468        1.1476     |  1.5495      1.4154        1.6836     |  1.6795      1.5617        1.7973     |  1.3870      1.2869        1.4872     |  0.6722      0.5658        0.7786     |
|  285   |  0.9752      0.8208        1.1296     |  1.5276      1.3882        1.6669     |  1.6575      1.5340        1.7810     |  1.3651      1.2596        1.4705     |  0.6502      0.5412        0.7592     |
|  290   |  0.9518      0.7930        1.1105     |  1.5041      1.3593        1.6489     |  1.6340      1.5045        1.7635     |  1.3416      1.2305        1.4527     |  0.6268      0.5148        0.7388     |
|  295   |  0.9268      0.7635        1.0901     |  1.4791      1.3286        1.6297     |  1.6091      1.4734        1.7448     |  1.3166      1.1997        1.4336     |  0.6018      0.4864        0.7172     |
|  300   |  0.9003      0.7321        1.0685     |  1.4526      1.2961        1.6092     |  1.5826      1.4404        1.7248     |  1.2901      1.1670        1.4133     |  0.5753      0.4561        0.6945     |
|________|_______________________________________|_______________________________________|_______________________________________|_______________________________________|_______________________________________|

Figure 3

Data for Figure 3.1
SPAD=20 (Arb. unit)
________________________________________________________________________________________________________________________________________________________________________________________________________
|                  |   K^+=         20         (mM)    |   K^+=         50         (mM)    |   K^+=         100        (mM)    |   K^+=         200        (mM)    |   K^+=         300        (mM)    |
|__________________|___________________________________|___________________________________|___________________________________|___________________________________|___________________________________|
|Gs (mmol.m^{-2}/s)|meanSDW (g) SDW0.25 (g) SDW0.75 (g)|meanSDW (g) SDW0.25 (g) SDW0.75 (g)|meanSDW (g) SDW0.25 (g) SDW0.75 (g)|meanSDW (g) SDW0.25 (g) SDW0.75 (g)|meanSDW (g) SDW0.25 (g) SDW0.75 (g)|
|__________________|___________________________________|___________________________________|___________________________________|___________________________________|___________________________________|
|        10        |  0.5226      0.5106      0.5346   |  0.8376      0.8122      0.8630   |  1.2423      1.1949      1.2898   |  1.6004      1.5368      1.6640   |  1.3567      1.2240      1.4893   |
|        12        |  0.5968      0.5844      0.6092   |  0.9119      0.8898      0.9340   |  1.3166      1.2728      1.3603   |  1.6746      1.6138      1.7354   |  1.4309      1.2978      1.5640   |
|        14        |  0.6668      0.6522      0.6814   |  0.9819      0.9621      1.0016   |  1.3866      1.3461      1.4271   |  1.7446      1.6863      1.8030   |  1.5009      1.3673      1.6345   |
|        16        |  0.7326      0.7149      0.7503   |  1.0477      1.0293      1.0661   |  1.4524      1.4147      1.4901   |  1.8104      1.7542      1.8667   |  1.5667      1.4325      1.7009   |
|        18        |  0.7942      0.7730      0.8153   |  1.1092      1.0910      1.1275   |  1.5139      1.4785      1.5494   |  1.8720      1.8175      1.9265   |  1.6283      1.4935      1.7630   |
|        20        |  0.8515      0.8268      0.8762   |  1.1666      1.1476      1.1856   |  1.5713      1.5376      1.6050   |  1.9294      1.8764      1.9824   |  1.6856      1.5503      1.8209   |
|        22        |  0.9047      0.8765      0.9329   |  1.2197      1.1991      1.2403   |  1.6244      1.5920      1.6568   |  1.9825      1.9307      2.0342   |  1.7387      1.6029      1.8746   |
|        24        |  0.9536      0.9220      0.9852   |  1.2686      1.2460      1.2912   |  1.6733      1.6417      1.7050   |  2.0314      1.9807      2.0821   |  1.7876      1.6513      1.9239   |
|        26        |  0.9982      0.9634      1.0331   |  1.3133      1.2884      1.3381   |  1.7180      1.6867      1.7493   |  2.0761      2.0262      2.1259   |  1.8323      1.6956      1.9690   |
|        28        |  1.0387      1.0007      1.0766   |  1.3537      1.3265      1.3810   |  1.7584      1.7270      1.7898   |  2.1165      2.0673      2.1657   |  1.8728      1.7358      2.0098   |
|        30        |  1.0749      1.0340      1.1158   |  1.3899      1.3602      1.4197   |  1.7947      1.7629      1.8264   |  2.1527      2.1041      2.2013   |  1.9090      1.7718      2.0462   |
|        32        |  1.1069      1.0633      1.1506   |  1.4220      1.3898      1.4541   |  1.8267      1.7942      1.8591   |  2.1847      2.1366      2.2329   |  1.9410      1.8036      2.0783   |
|        34        |  1.1347      1.0884      1.1809   |  1.4497      1.4152      1.4842   |  1.8544      1.8211      1.8878   |  2.2125      2.1647      2.2603   |  1.9688      1.8314      2.1061   |
|        36        |  1.1582      1.1096      1.2069   |  1.4733      1.4365      1.5101   |  1.8780      1.8435      1.9125   |  2.2361      2.1886      2.2835   |  1.9923      1.8551      2.1296   |
|        38        |  1.1776      1.1266      1.2285   |  1.4926      1.4536      1.5317   |  1.8973      1.8616      1.9330   |  2.2554      2.2082      2.3025   |  2.0117      1.8747      2.1486   |
|        40        |  1.1927      1.1396      1.2458   |  1.5077      1.4665      1.5489   |  1.9124      1.8754      1.9494   |  2.2705      2.2236      2.3174   |  2.0268      1.8902      2.1634   |
|        42        |  1.2036      1.1484      1.2587   |  1.5186      1.4753      1.5619   |  1.9233      1.8849      1.9618   |  2.2814      2.2347      2.3280   |  2.0376      1.9016      2.1737   |
|        44        |  1.2102      1.1532      1.2673   |  1.5253      1.4800      1.5706   |  1.9300      1.8900      1.9699   |  2.2880      2.2416      2.3345   |  2.0443      1.9089      2.1797   |
|        46        |  1.2127      1.1538      1.2715   |  1.5277      1.4804      1.5750   |  1.9324      1.8909      1.9739   |  2.2905      2.2442      2.3368   |  2.0467      1.9121      2.1814   |
|        48        |  1.2109      1.1503      1.2714   |  1.5259      1.4767      1.5751   |  1.9306      1.8874      1.9738   |  2.2887      2.2425      2.3348   |  2.0450      1.9112      2.1787   |
|        50        |  1.2049      1.1427      1.2671   |  1.5199      1.4688      1.5710   |  1.9246      1.8796      1.9696   |  2.2827      2.2366      2.3288   |  2.0389      1.9063      2.1716   |
|        52        |  1.1946      1.1308      1.2584   |  1.5097      1.4566      1.5627   |  1.9144      1.8675      1.9612   |  2.2724      2.2263      2.3185   |  2.0287      1.8972      2.1602   |
|        54        |  1.1802      1.1148      1.2456   |  1.4952      1.4401      1.5503   |  1.8999      1.8511      1.9487   |  2.2580      2.2118      2.3042   |  2.0142      1.8841      2.1444   |
|        56        |  1.1615      1.0945      1.2285   |  1.4765      1.4194      1.5336   |  1.8812      1.8303      1.9322   |  2.2393      2.1928      2.2858   |  1.9956      1.8668      2.1243   |
|        58        |  1.1386      1.0699      1.2072   |  1.4536      1.3944      1.5128   |  1.8583      1.8051      1.9115   |  2.2164      2.1694      2.2633   |  1.9726      1.8454      2.0998   |
|        60        |  1.1114      1.0411      1.1817   |  1.4265      1.3651      1.4879   |  1.8312      1.7755      1.8868   |  2.1893      2.1416      2.2369   |  1.9455      1.8199      2.0711   |
|        62        |  1.0801      1.0080      1.1522   |  1.3951      1.3314      1.4588   |  1.7998      1.7415      1.8581   |  2.1579      2.1093      2.2064   |  1.9142      1.7903      2.0381   |
|        64        |  1.0445      0.9705      1.1185   |  1.3595      1.2933      1.4258   |  1.7642      1.7031      1.8254   |  2.1223      2.0725      2.1721   |  1.8786      1.7564      2.0007   |
|        66        |  1.0047      0.9287      1.0807   |  1.3197      1.2508      1.3886   |  1.7244      1.6603      1.7886   |  2.0825      2.0312      2.1338   |  1.8388      1.7184      1.9591   |
|        68        |  0.9607      0.8825      1.0389   |  1.2757      1.2039      1.3475   |  1.6804      1.6129      1.7479   |  2.0385      1.9853      2.0917   |  1.7947      1.6762      1.9133   |
|        70        |  0.9124      0.8318      0.9930   |  1.2275      1.1526      1.3023   |  1.6322      1.5611      1.7032   |  1.9902      1.9347      2.0457   |  1.7465      1.6297      1.8633   |
|        72        |  0.8599      0.7767      0.9431   |  1.1750      1.0968      1.2532   |  1.5797      1.5048      1.6545   |  1.9378      1.8796      1.9959   |  1.6940      1.5790      1.8091   |
|        74        |  0.8032      0.7171      0.8893   |  1.1183      1.0365      1.2001   |  1.5230      1.4440      1.6019   |  1.8811      1.8198      1.9423   |  1.6373      1.5239      1.7507   |
|        76        |  0.7423      0.6531      0.8315   |  1.0574      0.9717      1.1430   |  1.4621      1.3788      1.5454   |  1.8201      1.7554      1.8849   |  1.5764      1.4645      1.6883   |
|        78        |  0.6772      0.5845      0.7698   |  0.9922      0.9024      1.0820   |  1.3969      1.3089      1.4849   |  1.7550      1.6863      1.8237   |  1.5112      1.4007      1.6218   |
|        80        |  0.6078      0.5114      0.7042   |  0.9228      0.8285      1.0171   |  1.3275      1.2346      1.4205   |  1.6856      1.6126      1.7586   |  1.4419      1.3325      1.5513   |
|        82        |  0.5342      0.4337      0.6346   |  0.8492      0.7502      0.9483   |  1.2539      1.1558      1.3521   |  1.6120      1.5343      1.6898   |  1.3683      1.2598      1.4768   |
|        84        |  0.4564      0.3515      0.5612   |  0.7714      0.6673      0.8756   |  1.1761      1.0724      1.2799   |  1.5342      1.4513      1.6171   |  1.2905      1.1825      1.3984   |
|        86        |  0.3743      0.2648      0.4839   |  0.6894      0.5798      0.7989   |  1.0941      0.9845      1.2037   |  1.4522      1.3638      1.5405   |  1.2084      1.1006      1.3162   |
|        88        |  0.2881      0.1734      0.4027   |  0.6031      0.4878      0.7184   |  1.0078      0.8920      1.1236   |  1.3659      1.2716      1.4602   |  1.1221      1.0141      1.2302   |
|        90        |  0.1976      0.0775      0.3177   |  0.5126      0.3913      0.6339   |  0.9173      0.7950      1.0396   |  1.2754      1.1749      1.3759   |  1.0317      0.9229      1.1404   |
|__________________|___________________________________|___________________________________|___________________________________|___________________________________|___________________________________|

Data for Figure 3.2
SPAD=30 (Arb. unit)
________________________________________________________________________________________________________________________________________________________________________________________________________
|                  |   K^+=         20         (mM)    |   K^+=         50         (mM)    |   K^+=         100        (mM)    |   K^+=         200        (mM)    |   K^+=         300        (mM)    |
|__________________|___________________________________|___________________________________|___________________________________|___________________________________|___________________________________|
|Gs (mmol.m^{-2}/s)|meanSDW (g) SDW0.25 (g) SDW0.75 (g)|meanSDW (g) SDW0.25 (g) SDW0.75 (g)|meanSDW (g) SDW0.25 (g) SDW0.75 (g)|meanSDW (g) SDW0.25 (g) SDW0.75 (g)|meanSDW (g) SDW0.25 (g) SDW0.75 (g)|
|__________________|___________________________________|___________________________________|___________________________________|___________________________________|___________________________________|
|        10        |  0.3324      0.2925      0.3724   |  0.6475      0.5995      0.6955   |  1.0522      0.9871      1.1173   |  1.4102      1.3290      1.4915   |  1.1665      1.0229      1.3101   |
|        12        |  0.4067      0.3698      0.4436   |  0.7217      0.6781      0.7653   |  1.1264      1.0660      1.1868   |  1.4845      1.4070      1.5620   |  1.2407      1.0976      1.3839   |
|        14        |  0.4767      0.4423      0.5111   |  0.7917      0.7521      0.8313   |  1.1964      1.1404      1.2525   |  1.5545      1.4805      1.6285   |  1.3108      1.1680      1.4536   |
|        16        |  0.5425      0.5100      0.5749   |  0.8575      0.8216      0.8934   |  1.2622      1.2103      1.3141   |  1.6203      1.5495      1.6911   |  1.3766      1.2340      1.5191   |
|        18        |  0.6040      0.5729      0.6351   |  0.9191      0.8865      0.9516   |  1.3238      1.2758      1.3718   |  1.6819      1.6141      1.7496   |  1.4381      1.2958      1.5804   |
|        20        |  0.6614      0.6311      0.6917   |  0.9764      0.9468      1.0060   |  1.3811      1.3367      1.4256   |  1.7392      1.6743      1.8041   |  1.4955      1.3534      1.6375   |
|        22        |  0.7145      0.6845      0.7445   |  1.0296      1.0025      1.0566   |  1.4343      1.3932      1.4753   |  1.7923      1.7300      1.8546   |  1.5486      1.4068      1.6904   |
|        24        |  0.7634      0.7333      0.7935   |  1.0785      1.0535      1.1034   |  1.4832      1.4452      1.5211   |  1.8412      1.7814      1.9010   |  1.5975      1.4559      1.7391   |
|        26        |  0.8081      0.7775      0.8386   |  1.1231      1.0999      1.1464   |  1.5278      1.4928      1.5629   |  1.8859      1.8284      1.9434   |  1.6422      1.5009      1.7835   |
|        28        |  0.8485      0.8173      0.8798   |  1.1636      1.1415      1.1856   |  1.5683      1.5358      1.6007   |  1.9264      1.8711      1.9816   |  1.6826      1.5416      1.8236   |
|        30        |  0.8848      0.8526      0.9170   |  1.1998      1.1785      1.2211   |  1.6045      1.5744      1.6346   |  1.9626      1.9094      2.0158   |  1.7188      1.5783      1.8594   |
|        32        |  0.9168      0.8835      0.9500   |  1.2318      1.2108      1.2528   |  1.6365      1.6085      1.6645   |  1.9946      1.9434      2.0458   |  1.7508      1.6107      1.8910   |
|        34        |  0.9445      0.9101      0.9790   |  1.2596      1.2386      1.2806   |  1.6643      1.6380      1.6906   |  2.0224      1.9731      2.0716   |  1.7786      1.6391      1.9182   |
|        36        |  0.9681      0.9325      1.0037   |  1.2831      1.2617      1.3046   |  1.6878      1.6630      1.7127   |  2.0459      1.9985      2.0933   |  1.8022      1.6633      1.9411   |
|        38        |  0.9874      0.9506      1.0243   |  1.3025      1.2804      1.3246   |  1.7072      1.6835      1.7309   |  2.0652      2.0196      2.1109   |  1.8215      1.6834      1.9597   |
|        40        |  1.0025      0.9645      1.0406   |  1.3176      1.2946      1.3406   |  1.7223      1.6993      1.7452   |  2.0804      2.0365      2.1242   |  1.8366      1.6993      1.9739   |
|        42        |  1.0134      0.9741      1.0527   |  1.3285      1.3043      1.3526   |  1.7332      1.7106      1.7558   |  2.0912      2.0490      2.1334   |  1.8475      1.7112      1.9838   |
|        44        |  1.0201      0.9796      1.0606   |  1.3351      1.3097      1.3605   |  1.7398      1.7172      1.7625   |  2.0979      2.0573      2.1385   |  1.8542      1.7189      1.9894   |
|        46        |  1.0225      0.9808      1.0643   |  1.3376      1.3107      1.3644   |  1.7423      1.7191      1.7654   |  2.1003      2.0613      2.1394   |  1.8566      1.7225      1.9907   |
|        48        |  1.0207      0.9777      1.0637   |  1.3358      1.3073      1.3642   |  1.7405      1.7164      1.7646   |  2.0985      2.0610      2.1361   |  1.8548      1.7220      1.9876   |
|        50        |  1.0147      0.9704      1.0590   |  1.3297      1.2995      1.3600   |  1.7345      1.7091      1.7599   |  2.0925      2.0563      2.1288   |  1.8488      1.7174      1.9801   |
|        52        |  1.0045      0.9588      1.0501   |  1.3195      1.2874      1.3517   |  1.7242      1.6971      1.7513   |  2.0823      2.0472      2.1174   |  1.8386      1.7087      1.9684   |
|        54        |  0.9900      0.9430      1.0371   |  1.3051      1.2708      1.3393   |  1.7098      1.6806      1.7389   |  2.0678      2.0336      2.1021   |  1.8241      1.6959      1.9523   |
|        56        |  0.9713      0.9228      1.0199   |  1.2864      1.2499      1.3229   |  1.6911      1.6595      1.7226   |  2.0491      2.0155      2.0828   |  1.8054      1.6789      1.9319   |
|        58        |  0.9484      0.8982      0.9986   |  1.2635      1.2245      1.3024   |  1.6682      1.6339      1.7024   |  2.0262      1.9928      2.0596   |  1.7825      1.6578      1.9072   |
|        60        |  0.9213      0.8693      0.9733   |  1.2363      1.1947      1.2780   |  1.6410      1.6038      1.6783   |  1.9991      1.9655      2.0327   |  1.7554      1.6325      1.8782   |
|        62        |  0.8899      0.8359      0.9439   |  1.2050      1.1604      1.2495   |  1.6097      1.5691      1.6503   |  1.9677      1.9334      2.0020   |  1.7240      1.6030      1.8450   |
|        64        |  0.8543      0.7982      0.9105   |  1.1694      1.1217      1.2171   |  1.5741      1.5299      1.6183   |  1.9322      1.8966      1.9677   |  1.6884      1.5694      1.8075   |
|        66        |  0.8145      0.7559      0.8732   |  1.1296      1.0785      1.1807   |  1.5343      1.4862      1.5824   |  1.8924      1.8550      1.9297   |  1.6486      1.5315      1.7657   |
|        68        |  0.7705      0.7092      0.8318   |  1.0856      1.0308      1.1403   |  1.4903      1.4380      1.5425   |  1.8483      1.8086      1.8880   |  1.6046      1.4894      1.7198   |
|        70        |  0.7223      0.6580      0.7865   |  1.0373      0.9786      1.0960   |  1.4420      1.3853      1.4987   |  1.8001      1.7575      1.8427   |  1.5563      1.4430      1.6697   |
|        72        |  0.6698      0.6023      0.7373   |  0.9848      0.9219      1.0477   |  1.3895      1.3282      1.4509   |  1.7476      1.7016      1.7936   |  1.5039      1.3924      1.6154   |
|        74        |  0.6131      0.5420      0.6842   |  0.9281      0.8608      0.9955   |  1.3328      1.2665      1.3992   |  1.6909      1.6409      1.7409   |  1.4472      1.3373      1.5570   |
|        76        |  0.5522      0.4772      0.6271   |  0.8672      0.7951      0.9393   |  1.2719      1.2003      1.3435   |  1.6300      1.5756      1.6843   |  1.3862      1.2779      1.4946   |
|        78        |  0.4870      0.4079      0.5662   |  0.8021      0.7249      0.8792   |  1.2068      1.1296      1.2839   |  1.5648      1.5057      1.6240   |  1.3211      1.2140      1.4282   |
|        80        |  0.4176      0.3340      0.5013   |  0.7327      0.6502      0.8152   |  1.1374      1.0545      1.2203   |  1.4955      1.4311      1.5598   |  1.2517      1.1457      1.3578   |
|        82        |  0.3440      0.2555      0.4326   |  0.6591      0.5709      0.7472   |  1.0638      0.9748      1.1528   |  1.4219      1.3519      1.4918   |  1.1781      1.0728      1.2834   |
|        84        |  0.2662      0.1725      0.3600   |  0.5813      0.4872      0.6754   |  0.9860      0.8906      1.0813   |  1.3440      1.2681      1.4200   |  1.1003      0.9953      1.2053   |
|        86        |  0.1842      0.0849      0.2835   |  0.4992      0.3989      0.5995   |  0.9039      0.8020      1.0059   |  1.2620      1.1797      1.3443   |  1.0183      0.9132      1.1233   |
|        88        |  0.0979      0.0000      0.2031   |  0.4130      0.3061      0.5198   |  0.8177      0.7088      0.9266   |  1.1757      1.0868      1.2647   |  0.9320      0.8264      1.0376   |
|        90        |  0.0074      0.0000      0.1188   |  0.3225      0.2088      0.4361   |  0.7272      0.6111      0.8433   |  1.0852      0.9893      1.1812   |  0.8415      0.7348      0.9482   |
|__________________|___________________________________|___________________________________|___________________________________|___________________________________|___________________________________|

Data for Figure 3.3
SPAD=40 (Arb. unit)
________________________________________________________________________________________________________________________________________________________________________________________________________
|                  |   K^+=         20         (mM)    |   K^+=         50         (mM)    |   K^+=         100        (mM)    |   K^+=         200        (mM)    |   K^+=         300        (mM)    |
|__________________|___________________________________|___________________________________|___________________________________|___________________________________|___________________________________|
|Gs (mmol.m^{-2}/s)|meanSDW (g) SDW0.25 (g) SDW0.75 (g)|meanSDW (g) SDW0.25 (g) SDW0.75 (g)|meanSDW (g) SDW0.25 (g) SDW0.75 (g)|meanSDW (g) SDW0.25 (g) SDW0.75 (g)|meanSDW (g) SDW0.25 (g) SDW0.75 (g)|
|__________________|___________________________________|___________________________________|___________________________________|___________________________________|___________________________________|
|        10        |  0.0662      0.0000      0.1503   |  0.3813      0.2914      0.4711   |  0.7860      0.6837      0.8882   |  1.1440      1.0274      1.2607   |  0.9003      0.7321      1.0685   |
|        12        |  0.1405      0.0599      0.2210   |  0.4555      0.3699      0.5411   |  0.8602      0.7626      0.9578   |  1.2183      1.1057      1.3309   |  0.9745      0.8078      1.1413   |
|        14        |  0.2105      0.1331      0.2878   |  0.5255      0.4440      0.6071   |  0.9302      0.8371      1.0234   |  1.2883      1.1796      1.3970   |  1.0446      0.8791      1.2100   |
|        16        |  0.2763      0.2019      0.3506   |  0.5913      0.5135      0.6691   |  0.9960      0.9071      1.0850   |  1.3541      1.2491      1.4591   |  1.1104      0.9461      1.2746   |
|        18        |  0.3378      0.2662      0.4095   |  0.6529      0.5786      0.7271   |  1.0576      0.9726      1.1425   |  1.4157      1.3142      1.5171   |  1.1719      1.0088      1.3350   |
|        20        |  0.3952      0.3260      0.4644   |  0.7102      0.6393      0.7812   |  1.1149      1.0338      1.1961   |  1.4730      1.3749      1.5711   |  1.2293      1.0673      1.3913   |
|        22        |  0.4483      0.3814      0.5152   |  0.7634      0.6955      0.8312   |  1.1681      1.0905      1.2456   |  1.5261      1.4313      1.6210   |  1.2824      1.1215      1.4433   |
|        24        |  0.4972      0.4323      0.5621   |  0.8122      0.7473      0.8772   |  1.2170      1.1429      1.2910   |  1.5750      1.4832      1.6668   |  1.3313      1.1715      1.4911   |
|        26        |  0.5419      0.4788      0.6049   |  0.8569      0.7947      0.9192   |  1.2616      1.1908      1.3324   |  1.6197      1.5309      1.7085   |  1.3760      1.2172      1.5347   |
|        28        |  0.5823      0.5209      0.6437   |  0.8974      0.8377      0.9571   |  1.3021      1.2344      1.3698   |  1.6602      1.5742      1.7461   |  1.4164      1.2588      1.5741   |
|        30        |  0.6186      0.5587      0.6784   |  0.9336      0.8762      0.9910   |  1.3383      1.2735      1.4031   |  1.6964      1.6132      1.7795   |  1.4526      1.2961      1.6092   |
|        32        |  0.6506      0.5920      0.7091   |  0.9656      0.9104      1.0208   |  1.3703      1.3083      1.4323   |  1.7284      1.6479      1.8089   |  1.4846      1.3293      1.6400   |
|        34        |  0.6783      0.6210      0.7357   |  0.9934      0.9402      1.0466   |  1.3981      1.3386      1.4575   |  1.7562      1.6783      1.8341   |  1.5124      1.3583      1.6666   |
|        36        |  0.7019      0.6457      0.7581   |  1.0169      0.9655      1.0683   |  1.4216      1.3646      1.4787   |  1.7797      1.7043      1.8551   |  1.5360      1.3831      1.6889   |
|        38        |  0.7212      0.6659      0.7765   |  1.0363      0.9865      1.0860   |  1.4410      1.3862      1.4958   |  1.7990      1.7261      1.8720   |  1.5553      1.4037      1.7069   |
|        40        |  0.7363      0.6819      0.7908   |  1.0514      1.0031      1.0997   |  1.4561      1.4033      1.5089   |  1.8141      1.7436      1.8847   |  1.5704      1.4202      1.7206   |
|        42        |  0.7472      0.6935      0.8009   |  1.0623      1.0152      1.1093   |  1.4670      1.4160      1.5179   |  1.8250      1.7568      1.8933   |  1.5813      1.4326      1.7300   |
|        44        |  0.7539      0.7007      0.8070   |  1.0689      1.0229      1.1149   |  1.4736      1.4242      1.5230   |  1.8317      1.7656      1.8978   |  1.5880      1.4408      1.7352   |
|        46        |  0.7563      0.7036      0.8090   |  1.0713      1.0261      1.1166   |  1.4761      1.4280      1.5241   |  1.8341      1.7701      1.8981   |  1.5904      1.4448      1.7360   |
|        48        |  0.7545      0.7021      0.8069   |  1.0696      1.0249      1.1142   |  1.4743      1.4272      1.5213   |  1.8323      1.7703      1.8943   |  1.5886      1.4447      1.7325   |
|        50        |  0.7485      0.6963      0.8007   |  1.0635      1.0192      1.1079   |  1.4683      1.4218      1.5147   |  1.8263      1.7661      1.8865   |  1.5826      1.4404      1.7248   |
|        52        |  0.7383      0.6860      0.7905   |  1.0533      1.0089      1.0977   |  1.4580      1.4119      1.5041   |  1.8161      1.7576      1.8746   |  1.5724      1.4320      1.7127   |
|        54        |  0.7238      0.6713      0.7763   |  1.0388      0.9940      1.0837   |  1.4436      1.3973      1.4898   |  1.8016      1.7445      1.8587   |  1.5579      1.4194      1.6964   |
|        56        |  0.7051      0.6521      0.7582   |  1.0202      0.9746      1.0657   |  1.4249      1.3780      1.4717   |  1.7829      1.7270      1.8389   |  1.5392      1.4026      1.6758   |
|        58        |  0.6822      0.6284      0.7360   |  0.9973      0.9505      1.0440   |  1.4020      1.3541      1.4498   |  1.7600      1.7050      1.8151   |  1.5163      1.3817      1.6509   |
|        60        |  0.6551      0.6002      0.7099   |  0.9701      0.9219      1.0184   |  1.3748      1.3255      1.4242   |  1.7329      1.6784      1.7874   |  1.4892      1.3565      1.6218   |
|        62        |  0.6237      0.5675      0.6799   |  0.9388      0.8885      0.9890   |  1.3435      1.2921      1.3948   |  1.7015      1.6471      1.7560   |  1.4578      1.3271      1.5885   |
|        64        |  0.5881      0.5302      0.6461   |  0.9032      0.8506      0.9558   |  1.3079      1.2541      1.3617   |  1.6660      1.6112      1.7208   |  1.4222      1.2935      1.5509   |
|        66        |  0.5483      0.4883      0.6083   |  0.8634      0.8080      0.9188   |  1.2681      1.2114      1.3248   |  1.6262      1.5705      1.6818   |  1.3824      1.2557      1.5092   |
|        68        |  0.5043      0.4419      0.5667   |  0.8194      0.7608      0.8779   |  1.2241      1.1640      1.2842   |  1.5821      1.5251      1.6392   |  1.3384      1.2135      1.4633   |
|        70        |  0.4561      0.3908      0.5213   |  0.7711      0.7090      0.8332   |  1.1758      1.1119      1.2397   |  1.5339      1.4749      1.5929   |  1.2901      1.1670      1.4133   |
|        72        |  0.4036      0.3351      0.4720   |  0.7186      0.6525      0.7847   |  1.1233      1.0553      1.1914   |  1.4814      1.4199      1.5429   |  1.2377      1.1162      1.3591   |
|        74        |  0.3469      0.2749      0.4189   |  0.6619      0.5915      0.7324   |  1.0666      0.9940      1.1393   |  1.4247      1.3601      1.4893   |  1.1810      1.0610      1.3009   |
|        76        |  0.2860      0.2100      0.3619   |  0.6010      0.5258      0.6762   |  1.0057      0.9281      1.0833   |  1.3638      1.2956      1.4320   |  1.1200      1.0014      1.2387   |
|        78        |  0.2208      0.1405      0.3012   |  0.5359      0.4556      0.6161   |  0.9406      0.8576      1.0235   |  1.2986      1.2263      1.3709   |  1.0549      0.9372      1.1725   |
|        80        |  0.1514      0.0664      0.2365   |  0.4665      0.3808      0.5521   |  0.8712      0.7826      0.9598   |  1.2293      1.1523      1.3062   |  0.9855      0.8686      1.1024   |
|        82        |  0.0778      0.0000      0.1680   |  0.3929      0.3015      0.4843   |  0.7976      0.7030      0.8922   |  1.1557      1.0737      1.2377   |  0.9119      0.7954      1.0284   |
|        84        |  0.0000      0.0000      0.0957   |  0.3151      0.2176      0.4125   |  0.7198      0.6188      0.8207   |  1.0778      0.9903      1.1654   |  0.8341      0.7176      0.9506   |
|        86        |  0.0000      0.0000      0.0195   |  0.2330      0.1292      0.3369   |  0.6377      0.5301      0.7453   |  0.9958      0.9023      1.0893   |  0.7521      0.6352      0.8690   |
|        88        |  0.0000      0.0000      0.0000   |  0.1468      0.0362      0.2573   |  0.5515      0.4369      0.6660   |  0.9095      0.8097      1.0094   |  0.6658      0.5480      0.7836   |
|        90        |  0.0000      0.0000      0.0000   |  0.0563      0.0000      0.1739   |  0.4610      0.3391      0.5828   |  0.8190      0.7124      0.9257   |  0.5753      0.4561      0.6945   |
|__________________|___________________________________|___________________________________|___________________________________|___________________________________|___________________________________|

Figure 4

Data for Figure 4.1
K^+=50 (mM)
________________________________________________________________________________________________________________________________________________________________________________________________________
|                  |   SPAD=        10      (Arb. unit)|   SPAD=        20      (Arb. unit)|   SPAD=        30      (Arb. unit)|   SPAD=        40      (Arb. unit)|   SPAD=        50      (Arb. unit)|
|__________________|___________________________________|___________________________________|___________________________________|___________________________________|___________________________________|
|Gs (mmol.m^{-2}/s)|meanSDW (g) SDW0.25 (g) SDW0.75 (g)|meanSDW (g) SDW0.25 (g) SDW0.75 (g)|meanSDW (g) SDW0.25 (g) SDW0.75 (g)|meanSDW (g) SDW0.25 (g) SDW0.75 (g)|meanSDW (g) SDW0.25 (g) SDW0.75 (g)|
|__________________|___________________________________|___________________________________|___________________________________|___________________________________|___________________________________|
|        10        |  0.9517      0.9266      0.9768   |  0.8376      0.8122      0.8630   |  0.6475      0.5995      0.6955   |  0.3813      0.2914      0.4711   |  0.0390      0.0000      0.1852   |
|        12        |  1.0259      1.0010      1.0509   |  0.9119      0.8898      0.9340   |  0.7217      0.6781      0.7653   |  0.4555      0.3699      0.5411   |  0.1132      0.0000      0.2553   |
|        14        |  1.0960      1.0702      1.1217   |  0.9819      0.9621      1.0016   |  0.7917      0.7521      0.8313   |  0.5255      0.4440      0.6071   |  0.1833      0.0451      0.3214   |
|        16        |  1.1618      1.1343      1.1892   |  1.0477      1.0293      1.0661   |  0.8575      0.8216      0.8934   |  0.5913      0.5135      0.6691   |  0.2491      0.1146      0.3835   |
|        18        |  1.2233      1.1937      1.2530   |  1.1092      1.0910      1.1275   |  0.9191      0.8865      0.9516   |  0.6529      0.5786      0.7271   |  0.3106      0.1797      0.4415   |
|        20        |  1.2807      1.2485      1.3128   |  1.1666      1.1476      1.1856   |  0.9764      0.9468      1.0060   |  0.7102      0.6393      0.7812   |  0.3680      0.2404      0.4955   |
|        22        |  1.3338      1.2989      1.3687   |  1.2197      1.1991      1.2403   |  1.0296      1.0025      1.0566   |  0.7634      0.6955      0.8312   |  0.4211      0.2967      0.5455   |
|        24        |  1.3827      1.3450      1.4204   |  1.2686      1.2460      1.2912   |  1.0785      1.0535      1.1034   |  0.8122      0.7473      0.8772   |  0.4700      0.3486      0.5914   |
|        26        |  1.4274      1.3868      1.4679   |  1.3133      1.2884      1.3381   |  1.1231      1.0999      1.1464   |  0.8569      0.7947      0.9192   |  0.5147      0.3961      0.6332   |
|        28        |  1.4678      1.4245      1.5112   |  1.3537      1.3265      1.3810   |  1.1636      1.1415      1.1856   |  0.8974      0.8377      0.9571   |  0.5551      0.4393      0.6710   |
|        30        |  1.5040      1.4580      1.5501   |  1.3899      1.3602      1.4197   |  1.1998      1.1785      1.2211   |  0.9336      0.8762      0.9910   |  0.5913      0.4780      0.7046   |
|        32        |  1.5360      1.4874      1.5847   |  1.4220      1.3898      1.4541   |  1.2318      1.2108      1.2528   |  0.9656      0.9104      1.0208   |  0.6233      0.5124      0.7342   |
|        34        |  1.5638      1.5126      1.6150   |  1.4497      1.4152      1.4842   |  1.2596      1.2386      1.2806   |  0.9934      0.9402      1.0466   |  0.6511      0.5425      0.7597   |
|        36        |  1.5874      1.5338      1.6410   |  1.4733      1.4365      1.5101   |  1.2831      1.2617      1.3046   |  1.0169      0.9655      1.0683   |  0.6747      0.5682      0.7812   |
|        38        |  1.6067      1.5508      1.6626   |  1.4926      1.4536      1.5317   |  1.3025      1.2804      1.3246   |  1.0363      0.9865      1.0860   |  0.6940      0.5895      0.7985   |
|        40        |  1.6218      1.5637      1.6799   |  1.5077      1.4665      1.5489   |  1.3176      1.2946      1.3406   |  1.0514      1.0031      1.0997   |  0.7091      0.6064      0.8118   |
|        42        |  1.6327      1.5724      1.6929   |  1.5186      1.4753      1.5619   |  1.3285      1.3043      1.3526   |  1.0623      1.0152      1.1093   |  0.7200      0.6190      0.8210   |
|        44        |  1.6394      1.5771      1.7016   |  1.5253      1.4800      1.5706   |  1.3351      1.3097      1.3605   |  1.0689      1.0229      1.1149   |  0.7266      0.6271      0.8262   |
|        46        |  1.6418      1.5776      1.7060   |  1.5277      1.4804      1.5750   |  1.3376      1.3107      1.3644   |  1.0713      1.0261      1.1166   |  0.7291      0.6309      0.8273   |
|        48        |  1.6400      1.5739      1.7061   |  1.5259      1.4767      1.5751   |  1.3358      1.3073      1.3642   |  1.0696      1.0249      1.1142   |  0.7273      0.6303      0.8243   |
|        50        |  1.6340      1.5660      1.7019   |  1.5199      1.4688      1.5710   |  1.3297      1.2995      1.3600   |  1.0635      1.0192      1.1079   |  0.7213      0.6252      0.8173   |
|        52        |  1.6237      1.5540      1.6935   |  1.5097      1.4566      1.5627   |  1.3195      1.2874      1.3517   |  1.0533      1.0089      1.0977   |  0.7110      0.6158      0.8063   |
|        54        |  1.6093      1.5377      1.6809   |  1.4952      1.4401      1.5503   |  1.3051      1.2708      1.3393   |  1.0388      0.9940      1.0837   |  0.6966      0.6018      0.7913   |
|        56        |  1.5906      1.5172      1.6640   |  1.4765      1.4194      1.5336   |  1.2864      1.2499      1.3229   |  1.0202      0.9746      1.0657   |  0.6779      0.5834      0.7724   |
|        58        |  1.5677      1.4924      1.6430   |  1.4536      1.3944      1.5128   |  1.2635      1.2245      1.3024   |  0.9973      0.9505      1.0440   |  0.6550      0.5605      0.7495   |
|        60        |  1.5406      1.4633      1.6178   |  1.4265      1.3651      1.4879   |  1.2363      1.1947      1.2780   |  0.9701      0.9219      1.0184   |  0.6279      0.5331      0.7227   |
|        62        |  1.5092      1.4299      1.5885   |  1.3951      1.3314      1.4588   |  1.2050      1.1604      1.2495   |  0.9388      0.8885      0.9890   |  0.5965      0.5011      0.6919   |
|        64        |  1.4736      1.3922      1.5551   |  1.3595      1.2933      1.4258   |  1.1694      1.1217      1.2171   |  0.9032      0.8506      0.9558   |  0.5609      0.4645      0.6573   |
|        66        |  1.4338      1.3501      1.5175   |  1.3197      1.2508      1.3886   |  1.1296      1.0785      1.1807   |  0.8634      0.8080      0.9188   |  0.5211      0.4234      0.6188   |
|        68        |  1.3898      1.3036      1.4759   |  1.2757      1.2039      1.3475   |  1.0856      1.0308      1.1403   |  0.8194      0.7608      0.8779   |  0.4771      0.3777      0.5765   |
|        70        |  1.3415      1.2528      1.4303   |  1.2275      1.1526      1.3023   |  1.0373      0.9786      1.0960   |  0.7711      0.7090      0.8332   |  0.4288      0.3274      0.5303   |
|        72        |  1.2891      1.1974      1.3807   |  1.1750      1.0968      1.2532   |  0.9848      0.9219      1.0477   |  0.7186      0.6525      0.7847   |  0.3764      0.2724      0.4803   |
|        74        |  1.2324      1.1377      1.3270   |  1.1183      1.0365      1.2001   |  0.9281      0.8608      0.9955   |  0.6619      0.5915      0.7324   |  0.3197      0.2129      0.4265   |
|        76        |  1.1714      1.0734      1.2694   |  1.0574      0.9717      1.1430   |  0.8672      0.7951      0.9393   |  0.6010      0.5258      0.6762   |  0.2587      0.1487      0.3688   |
|        78        |  1.1063      1.0047      1.2079   |  0.9922      0.9024      1.0820   |  0.8021      0.7249      0.8792   |  0.5359      0.4556      0.6161   |  0.1936      0.0798      0.3074   |
|        80        |  1.0369      0.9315      1.1424   |  0.9228      0.8285      1.0171   |  0.7327      0.6502      0.8152   |  0.4665      0.3808      0.5521   |  0.1242      0.0063      0.2421   |
|        82        |  0.9633      0.8537      1.0730   |  0.8492      0.7502      0.9483   |  0.6591      0.5709      0.7472   |  0.3929      0.3015      0.4843   |  0.0506      0.0000      0.1731   |
|        84        |  0.8855      0.7714      0.9996   |  0.7714      0.6673      0.8756   |  0.5813      0.4872      0.6754   |  0.3151      0.2176      0.4125   |  0.0000      0.0000      0.1002   |
|        86        |  0.8035      0.6845      0.9224   |  0.6894      0.5798      0.7989   |  0.4992      0.3989      0.5995   |  0.2330      0.1292      0.3369   |  0.0000      0.0000      0.0235   |
|        88        |  0.7172      0.5931      0.8413   |  0.6031      0.4878      0.7184   |  0.4130      0.3061      0.5198   |  0.1468      0.0362      0.2573   |  0.0000      0.0000      0.0000   |
|        90        |  0.6267      0.4972      0.7562   |  0.5126      0.3913      0.6339   |  0.3225      0.2088      0.4361   |  0.0563      0.0000      0.1739   |  0.0000      0.0000      0.0000   |
|__________________|___________________________________|___________________________________|___________________________________|___________________________________|___________________________________|

Data for Figure 4.2
K^+=100 (mM)
________________________________________________________________________________________________________________________________________________________________________________________________________
|                  |   SPAD=        10      (Arb. unit)|   SPAD=        20      (Arb. unit)|   SPAD=        30      (Arb. unit)|   SPAD=        40      (Arb. unit)|   SPAD=        50      (Arb. unit)|
|__________________|___________________________________|___________________________________|___________________________________|___________________________________|___________________________________|
|Gs (mmol.m^{-2}/s)|meanSDW (g) SDW0.25 (g) SDW0.75 (g)|meanSDW (g) SDW0.25 (g) SDW0.75 (g)|meanSDW (g) SDW0.25 (g) SDW0.75 (g)|meanSDW (g) SDW0.25 (g) SDW0.75 (g)|meanSDW (g) SDW0.25 (g) SDW0.75 (g)|
|__________________|___________________________________|___________________________________|___________________________________|___________________________________|___________________________________|
|        10        |  1.3564      1.3112      1.4016   |  1.2423      1.1949      1.2898   |  1.0522      0.9871      1.1173   |  0.7860      0.6837      0.8882   |  0.4437      0.2877      0.5997   |
|        12        |  1.4307      1.3876      1.4737   |  1.3166      1.2728      1.3603   |  1.1264      1.0660      1.1868   |  0.8602      0.7626      0.9578   |  0.5180      0.3664      0.6695   |
|        14        |  1.5007      1.4592      1.5422   |  1.3866      1.3461      1.4271   |  1.1964      1.1404      1.2525   |  0.9302      0.8371      1.0234   |  0.5880      0.4407      0.7353   |
|        16        |  1.5665      1.5259      1.6070   |  1.4524      1.4147      1.4901   |  1.2622      1.2103      1.3141   |  0.9960      0.9071      1.0850   |  0.6538      0.5105      0.7970   |
|        18        |  1.6280      1.5879      1.6681   |  1.5139      1.4785      1.5494   |  1.3238      1.2758      1.3718   |  1.0576      0.9726      1.1425   |  0.7153      0.5760      0.8547   |
|        20        |  1.6854      1.6452      1.7256   |  1.5713      1.5376      1.6050   |  1.3811      1.3367      1.4256   |  1.1149      1.0338      1.1961   |  0.7727      0.6370      0.9083   |
|        22        |  1.7385      1.6978      1.7792   |  1.6244      1.5920      1.6568   |  1.4343      1.3932      1.4753   |  1.1681      1.0905      1.2456   |  0.8258      0.6937      0.9579   |
|        24        |  1.7874      1.7459      1.8289   |  1.6733      1.6417      1.7050   |  1.4832      1.4452      1.5211   |  1.2170      1.1429      1.2910   |  0.8747      0.7459      1.0035   |
|        26        |  1.8321      1.7895      1.8747   |  1.7180      1.6867      1.7493   |  1.5278      1.4928      1.5629   |  1.2616      1.1908      1.3324   |  0.9194      0.7938      1.0450   |
|        28        |  1.8725      1.8286      1.9164   |  1.7584      1.7270      1.7898   |  1.5683      1.5358      1.6007   |  1.3021      1.2344      1.3698   |  0.9598      0.8373      1.0824   |
|        30        |  1.9087      1.8634      1.9541   |  1.7947      1.7629      1.8264   |  1.6045      1.5744      1.6346   |  1.3383      1.2735      1.4031   |  0.9960      0.8764      1.1157   |
|        32        |  1.9407      1.8939      1.9876   |  1.8267      1.7942      1.8591   |  1.6365      1.6085      1.6645   |  1.3703      1.3083      1.4323   |  1.0280      0.9111      1.1450   |
|        34        |  1.9685      1.9200      2.0170   |  1.8544      1.8211      1.8878   |  1.6643      1.6380      1.6906   |  1.3981      1.3386      1.4575   |  1.0558      0.9414      1.1702   |
|        36        |  1.9921      1.9420      2.0422   |  1.8780      1.8435      1.9125   |  1.6878      1.6630      1.7127   |  1.4216      1.3646      1.4787   |  1.0794      0.9674      1.1914   |
|        38        |  2.0114      1.9596      2.0632   |  1.8973      1.8616      1.9330   |  1.7072      1.6835      1.7309   |  1.4410      1.3862      1.4958   |  1.0987      0.9890      1.2084   |
|        40        |  2.0265      1.9731      2.0800   |  1.9124      1.8754      1.9494   |  1.7223      1.6993      1.7452   |  1.4561      1.4033      1.5089   |  1.1138      1.0062      1.2214   |
|        42        |  2.0374      1.9823      2.0925   |  1.9233      1.8849      1.9618   |  1.7332      1.7106      1.7558   |  1.4670      1.4160      1.5179   |  1.1247      1.0190      1.2304   |
|        44        |  2.0441      1.9873      2.1009   |  1.9300      1.8900      1.9699   |  1.7398      1.7172      1.7625   |  1.4736      1.4242      1.5230   |  1.1314      1.0274      1.2353   |
|        46        |  2.0465      1.9880      2.1050   |  1.9324      1.8909      1.9739   |  1.7423      1.7191      1.7654   |  1.4761      1.4280      1.5241   |  1.1338      1.0314      1.2362   |
|        48        |  2.0447      1.9845      2.1049   |  1.9306      1.8874      1.9738   |  1.7405      1.7164      1.7646   |  1.4743      1.4272      1.5213   |  1.1320      1.0309      1.2331   |
|        50        |  2.0387      1.9768      2.1006   |  1.9246      1.8796      1.9696   |  1.7345      1.7091      1.7599   |  1.4683      1.4218      1.5147   |  1.1260      1.0260      1.2259   |
|        52        |  2.0285      1.9648      2.0921   |  1.9144      1.8675      1.9612   |  1.7242      1.6971      1.7513   |  1.4580      1.4119      1.5041   |  1.1158      1.0167      1.2148   |
|        54        |  2.0140      1.9485      2.0795   |  1.8999      1.8511      1.9487   |  1.7098      1.6806      1.7389   |  1.4436      1.3973      1.4898   |  1.1013      1.0028      1.1997   |
|        56        |  1.9953      1.9279      2.0627   |  1.8812      1.8303      1.9322   |  1.6911      1.6595      1.7226   |  1.4249      1.3780      1.4717   |  1.0826      0.9845      1.1807   |
|        58        |  1.9724      1.9031      2.0418   |  1.8583      1.8051      1.9115   |  1.6682      1.6339      1.7024   |  1.4020      1.3541      1.4498   |  1.0597      0.9616      1.1578   |
|        60        |  1.9453      1.8738      2.0167   |  1.8312      1.7755      1.8868   |  1.6410      1.6038      1.6783   |  1.3748      1.3255      1.4242   |  1.0326      0.9342      1.1309   |
|        62        |  1.9139      1.8402      1.9876   |  1.7998      1.7415      1.8581   |  1.6097      1.5691      1.6503   |  1.3435      1.2921      1.3948   |  1.0012      0.9022      1.1002   |
|        64        |  1.8783      1.8022      1.9544   |  1.7642      1.7031      1.8254   |  1.5741      1.5299      1.6183   |  1.3079      1.2541      1.3617   |  0.9656      0.8656      1.0656   |
|        66        |  1.8385      1.7599      1.9172   |  1.7244      1.6603      1.7886   |  1.5343      1.4862      1.5824   |  1.2681      1.2114      1.3248   |  0.9258      0.8245      1.0272   |
|        68        |  1.7945      1.7131      1.8759   |  1.6804      1.6129      1.7479   |  1.4903      1.4380      1.5425   |  1.2241      1.1640      1.2842   |  0.8818      0.7787      0.9849   |
|        70        |  1.7462      1.6618      1.8307   |  1.6322      1.5611      1.7032   |  1.4420      1.3853      1.4987   |  1.1758      1.1119      1.2397   |  0.8335      0.7282      0.9389   |
|        72        |  1.6938      1.6061      1.7814   |  1.5797      1.5048      1.6545   |  1.3895      1.3282      1.4509   |  1.1233      1.0553      1.1914   |  0.7811      0.6732      0.8890   |
|        74        |  1.6371      1.5459      1.7282   |  1.5230      1.4440      1.6019   |  1.3328      1.2665      1.3992   |  1.0666      0.9940      1.1393   |  0.7244      0.6134      0.8353   |
|        76        |  1.5761      1.4812      1.6711   |  1.4621      1.3788      1.5454   |  1.2719      1.2003      1.3435   |  1.0057      0.9281      1.0833   |  0.6634      0.5491      0.7778   |
|        78        |  1.5110      1.4120      1.6100   |  1.3969      1.3089      1.4849   |  1.2068      1.1296      1.2839   |  0.9406      0.8576      1.0235   |  0.5983      0.4801      0.7165   |
|        80        |  1.4416      1.3383      1.5449   |  1.3275      1.2346      1.4205   |  1.1374      1.0545      1.2203   |  0.8712      0.7826      0.9598   |  0.5289      0.4064      0.6514   |
|        82        |  1.3680      1.2601      1.4760   |  1.2539      1.1558      1.3521   |  1.0638      0.9748      1.1528   |  0.7976      0.7030      0.8922   |  0.4553      0.3281      0.5825   |
|        84        |  1.2902      1.1773      1.4031   |  1.1761      1.0724      1.2799   |  0.9860      0.8906      1.0813   |  0.7198      0.6188      0.8207   |  0.3775      0.2452      0.5098   |
|        86        |  1.2082      1.0900      1.3263   |  1.0941      0.9845      1.2037   |  0.9039      0.8020      1.0059   |  0.6377      0.5301      0.7453   |  0.2955      0.1577      0.4333   |
|        88        |  1.1219      0.9981      1.2457   |  1.0078      0.8920      1.1236   |  0.8177      0.7088      0.9266   |  0.5515      0.4369      0.6660   |  0.2092      0.0655      0.3529   |
|        90        |  1.0314      0.9017      1.1611   |  0.9173      0.7950      1.0396   |  0.7272      0.6111      0.8433   |  0.4610      0.3391      0.5828   |  0.1187      0.0000      0.2687   |
|__________________|___________________________________|___________________________________|___________________________________|___________________________________|___________________________________|

Data for Figure 4.3
K^+=200 (mM)
________________________________________________________________________________________________________________________________________________________________________________________________________
|                  |   SPAD=        10      (Arb. unit)|   SPAD=        20      (Arb. unit)|   SPAD=        30      (Arb. unit)|   SPAD=        40      (Arb. unit)|   SPAD=        50      (Arb. unit)|
|__________________|___________________________________|___________________________________|___________________________________|___________________________________|___________________________________|
|Gs (mmol.m^{-2}/s)|meanSDW (g) SDW0.25 (g) SDW0.75 (g)|meanSDW (g) SDW0.25 (g) SDW0.75 (g)|meanSDW (g) SDW0.25 (g) SDW0.75 (g)|meanSDW (g) SDW0.25 (g) SDW0.75 (g)|meanSDW (g) SDW0.25 (g) SDW0.75 (g)|
|__________________|___________________________________|___________________________________|___________________________________|___________________________________|___________________________________|
|        10        |  1.7145      1.6554      1.7736   |  1.6004      1.5368      1.6640   |  1.4102      1.3290      1.4915   |  1.1440      1.0274      1.2607   |  0.8018      0.6329      0.9707   |
|        12        |  1.7887      1.7313      1.8461   |  1.6746      1.6138      1.7354   |  1.4845      1.4070      1.5620   |  1.2183      1.1057      1.3309   |  0.8760      0.7113      1.0408   |
|        14        |  1.8587      1.8026      1.9149   |  1.7446      1.6863      1.8030   |  1.5545      1.4805      1.6285   |  1.2883      1.1796      1.3970   |  0.9460      0.7852      1.1068   |
|        16        |  1.9245      1.8693      1.9797   |  1.8104      1.7542      1.8667   |  1.6203      1.5495      1.6911   |  1.3541      1.2491      1.4591   |  1.0118      0.8548      1.1688   |
|        18        |  1.9861      1.9315      2.0407   |  1.8720      1.8175      1.9265   |  1.6819      1.6141      1.7496   |  1.4157      1.3142      1.5171   |  1.0734      0.9200      1.2268   |
|        20        |  2.0434      1.9892      2.0977   |  1.9294      1.8764      1.9824   |  1.7392      1.6743      1.8041   |  1.4730      1.3749      1.5711   |  1.1307      0.9808      1.2807   |
|        22        |  2.0966      2.0424      2.1508   |  1.9825      1.9307      2.0342   |  1.7923      1.7300      1.8546   |  1.5261      1.4313      1.6210   |  1.1839      1.0373      1.3304   |
|        24        |  2.1455      2.0911      2.1998   |  2.0314      1.9807      2.0821   |  1.8412      1.7814      1.9010   |  1.5750      1.4832      1.6668   |  1.2328      1.0894      1.3761   |
|        26        |  2.1901      2.1356      2.2447   |  2.0761      2.0262      2.1259   |  1.8859      1.8284      1.9434   |  1.6197      1.5309      1.7085   |  1.2774      1.1372      1.4177   |
|        28        |  2.2306      2.1756      2.2855   |  2.1165      2.0673      2.1657   |  1.9264      1.8711      1.9816   |  1.6602      1.5742      1.7461   |  1.3179      1.1806      1.4552   |
|        30        |  2.2668      2.2114      2.3222   |  2.1527      2.1041      2.2013   |  1.9626      1.9094      2.0158   |  1.6964      1.6132      1.7795   |  1.3541      1.2197      1.4885   |
|        32        |  2.2988      2.2430      2.3547   |  2.1847      2.1366      2.2329   |  1.9946      1.9434      2.0458   |  1.7284      1.6479      1.8089   |  1.3861      1.2545      1.5178   |
|        34        |  2.3266      2.2702      2.3830   |  2.2125      2.1647      2.2603   |  2.0224      1.9731      2.0716   |  1.7562      1.6783      1.8341   |  1.4139      1.2849      1.5429   |
|        36        |  2.3502      2.2933      2.4070   |  2.2361      2.1886      2.2835   |  2.0459      1.9985      2.0933   |  1.7797      1.7043      1.8551   |  1.4374      1.3110      1.5639   |
|        38        |  2.3695      2.3121      2.4268   |  2.2554      2.2082      2.3025   |  2.0652      2.0196      2.1109   |  1.7990      1.7261      1.8720   |  1.4568      1.3328      1.5808   |
|        40        |  2.3846      2.3267      2.4424   |  2.2705      2.2236      2.3174   |  2.0804      2.0365      2.1242   |  1.8141      1.7436      1.8847   |  1.4719      1.3502      1.5936   |
|        42        |  2.3955      2.3372      2.4538   |  2.2814      2.2347      2.3280   |  2.0912      2.0490      2.1334   |  1.8250      1.7568      1.8933   |  1.4828      1.3633      1.6022   |
|        44        |  2.4021      2.3434      2.4608   |  2.2880      2.2416      2.3345   |  2.0979      2.0573      2.1385   |  1.8317      1.7656      1.8978   |  1.4894      1.3721      1.6067   |
|        46        |  2.4046      2.3454      2.4637   |  2.2905      2.2442      2.3368   |  2.1003      2.0613      2.1394   |  1.8341      1.7701      1.8981   |  1.4919      1.3766      1.6072   |
|        48        |  2.4028      2.3433      2.4623   |  2.2887      2.2425      2.3348   |  2.0985      2.0610      2.1361   |  1.8323      1.7703      1.8943   |  1.4901      1.3766      1.6035   |
|        50        |  2.3968      2.3368      2.4567   |  2.2827      2.2366      2.3288   |  2.0925      2.0563      2.1288   |  1.8263      1.7661      1.8865   |  1.4841      1.3723      1.5958   |
|        52        |  2.3865      2.3262      2.4469   |  2.2724      2.2263      2.3185   |  2.0823      2.0472      2.1174   |  1.8161      1.7576      1.8746   |  1.4738      1.3637      1.5840   |
|        54        |  2.3721      2.3113      2.4329   |  2.2580      2.2118      2.3042   |  2.0678      2.0336      2.1021   |  1.8016      1.7445      1.8587   |  1.4594      1.3506      1.5682   |
|        56        |  2.3534      2.2920      2.4147   |  2.2393      2.1928      2.2858   |  2.0491      2.0155      2.0828   |  1.7829      1.7270      1.8389   |  1.4407      1.3330      1.5483   |
|        58        |  2.3305      2.2685      2.3924   |  2.2164      2.1694      2.2633   |  2.0262      1.9928      2.0596   |  1.7600      1.7050      1.8151   |  1.4178      1.3111      1.5245   |
|        60        |  2.3033      2.2406      2.3661   |  2.1893      2.1416      2.2369   |  1.9991      1.9655      2.0327   |  1.7329      1.6784      1.7874   |  1.3906      1.2846      1.4966   |
|        62        |  2.2720      2.2084      2.3356   |  2.1579      2.1093      2.2064   |  1.9677      1.9334      2.0020   |  1.7015      1.6471      1.7560   |  1.3593      1.2537      1.4649   |
|        64        |  2.2364      2.1717      2.3011   |  2.1223      2.0725      2.1721   |  1.9322      1.8966      1.9677   |  1.6660      1.6112      1.7208   |  1.3237      1.2182      1.4292   |
|        66        |  2.1966      2.1306      2.2626   |  2.0825      2.0312      2.1338   |  1.8924      1.8550      1.9297   |  1.6262      1.5705      1.6818   |  1.2839      1.1782      1.3896   |
|        68        |  2.1526      2.0850      2.2202   |  2.0385      1.9853      2.0917   |  1.8483      1.8086      1.8880   |  1.5821      1.5251      1.6392   |  1.2399      1.1335      1.3462   |
|        70        |  2.1043      2.0349      2.1738   |  1.9902      1.9347      2.0457   |  1.8001      1.7575      1.8427   |  1.5339      1.4749      1.5929   |  1.1916      1.0843      1.2989   |
|        72        |  2.0518      1.9802      2.1235   |  1.9378      1.8796      1.9959   |  1.7476      1.7016      1.7936   |  1.4814      1.4199      1.5429   |  1.1391      1.0304      1.2479   |
|        74        |  1.9951      1.9210      2.0693   |  1.8811      1.8198      1.9423   |  1.6909      1.6409      1.7409   |  1.4247      1.3601      1.4893   |  1.0824      0.9719      1.1930   |
|        76        |  1.9342      1.8572      2.0112   |  1.8201      1.7554      1.8849   |  1.6300      1.5756      1.6843   |  1.3638      1.2956      1.4320   |  1.0215      0.9087      1.1343   |
|        78        |  1.8691      1.7889      1.9493   |  1.7550      1.6863      1.8237   |  1.5648      1.5057      1.6240   |  1.2986      1.2263      1.3709   |  0.9564      0.8408      1.0719   |
|        80        |  1.7997      1.7159      1.8835   |  1.6856      1.6126      1.7586   |  1.4955      1.4311      1.5598   |  1.2293      1.1523      1.3062   |  0.8870      0.7683      1.0057   |
|        82        |  1.7261      1.6383      1.8139   |  1.6120      1.5343      1.6898   |  1.4219      1.3519      1.4918   |  1.1557      1.0737      1.2377   |  0.8134      0.6910      0.9358   |
|        84        |  1.6483      1.5560      1.7405   |  1.5342      1.4513      1.6171   |  1.3440      1.2681      1.4200   |  1.0778      0.9903      1.1654   |  0.7356      0.6091      0.8621   |
|        86        |  1.5662      1.4692      1.6633   |  1.4522      1.3638      1.5405   |  1.2620      1.1797      1.3443   |  0.9958      0.9023      1.0893   |  0.6535      0.5225      0.7846   |
|        88        |  1.4800      1.3777      1.5822   |  1.3659      1.2716      1.4602   |  1.1757      1.0868      1.2647   |  0.9095      0.8097      1.0094   |  0.5673      0.4312      0.7034   |
|        90        |  1.3895      1.2816      1.4973   |  1.2754      1.1749      1.3759   |  1.0852      0.9893      1.1812   |  0.8190      0.7124      0.9257   |  0.4768      0.3352      0.6184   |
|__________________|___________________________________|___________________________________|___________________________________|___________________________________|___________________________________|

Figure 5

Data for Figure 5.1
Gs=30 (mmol.m^{-2}/s)
______________________________________________________________________________________________________________________________________________________________________________________________
|        |   SPAD=        10      (Arb. unit)|   SPAD=        20      (Arb. unit)|   SPAD=        30      (Arb. unit)|   SPAD=        40      (Arb. unit)|   SPAD=        50      (Arb. unit)|
|________|___________________________________|___________________________________|___________________________________|___________________________________|___________________________________|
|K^+ (mM)|meanSDW (g) SDW0.25 (g) SDW0.75 (g)|meanSDW (g) SDW0.25 (g) SDW0.75 (g)|meanSDW (g) SDW0.25 (g) SDW0.75 (g)|meanSDW (g) SDW0.25 (g) SDW0.75 (g)|meanSDW (g) SDW0.25 (g) SDW0.75 (g)|
|________|___________________________________|___________________________________|___________________________________|___________________________________|___________________________________|
|   10   |  1.0719      1.0115      1.1324   |  0.9579      0.9105      1.0052   |  0.7677      0.7285      0.8069   |  0.5015      0.4384      0.5646   |  0.1592      0.0451      0.2734   |
|   15   |  1.1312      1.0736      1.1888   |  1.0171      0.9732      1.0611   |  0.8270      0.7915      0.8625   |  0.5608      0.4994      0.6221   |  0.2185      0.1051      0.3320   |
|   20   |  1.1890      1.1339      1.2441   |  1.0749      1.0340      1.1158   |  0.8848      0.8526      0.9170   |  0.6186      0.5587      0.6784   |  0.2763      0.1633      0.3892   |
|   25   |  1.2453      1.1924      1.2982   |  1.1312      1.0930      1.1693   |  0.9410      0.9118      0.9703   |  0.6748      0.6161      0.7336   |  0.3326      0.2199      0.4452   |
|   30   |  1.3000      1.2490      1.3510   |  1.1859      1.1502      1.2217   |  0.9958      0.9691      1.0225   |  0.7296      0.6716      0.7875   |  0.3873      0.2748      0.4998   |
|   35   |  1.3533      1.3039      1.4026   |  1.2392      1.2055      1.2729   |  1.0491      1.0245      1.0736   |  0.7828      0.7254      0.8403   |  0.4406      0.3281      0.5531   |
|   40   |  1.4050      1.3570      1.4530   |  1.2910      1.2589      1.3230   |  1.1008      1.0778      1.1238   |  0.8346      0.7774      0.8918   |  0.4923      0.3797      0.6050   |
|   45   |  1.4553      1.4084      1.5022   |  1.3412      1.3105      1.3719   |  1.1511      1.1292      1.1729   |  0.8849      0.8277      0.9420   |  0.5426      0.4297      0.6555   |
|   50   |  1.5040      1.4580      1.5501   |  1.3899      1.3602      1.4197   |  1.1998      1.1785      1.2211   |  0.9336      0.8762      0.9910   |  0.5913      0.4780      0.7046   |
|   55   |  1.5513      1.5059      1.5967   |  1.4372      1.4081      1.4662   |  1.2470      1.2259      1.2682   |  0.9808      0.9231      1.0386   |  0.6386      0.5248      0.7523   |
|   60   |  1.5970      1.5520      1.6420   |  1.4829      1.4542      1.5116   |  1.2928      1.2713      1.3143   |  1.0266      0.9683      1.0848   |  0.6843      0.5700      0.7986   |
|   65   |  1.6412      1.5966      1.6859   |  1.5272      1.4986      1.5558   |  1.3370      1.3149      1.3591   |  1.0708      1.0119      1.1297   |  0.7285      0.6137      0.8434   |
|   70   |  1.6840      1.6394      1.7285   |  1.5699      1.5412      1.5986   |  1.3797      1.3567      1.4027   |  1.1135      1.0539      1.1731   |  0.7713      0.6558      0.8868   |
|   75   |  1.7252      1.6807      1.7697   |  1.6111      1.5821      1.6401   |  1.4210      1.3969      1.4450   |  1.1548      1.0944      1.2152   |  0.8125      0.6964      0.9286   |
|   80   |  1.7649      1.7203      1.8095   |  1.6508      1.6214      1.6803   |  1.4607      1.4355      1.4859   |  1.1945      1.1332      1.2557   |  0.8522      0.7354      0.9690   |
|   85   |  1.8031      1.7584      1.8478   |  1.6890      1.6591      1.7190   |  1.4989      1.4725      1.5253   |  1.2327      1.1706      1.2948   |  0.8904      0.7729      1.0080   |
|   90   |  1.8398      1.7949      1.8847   |  1.7258      1.6952      1.7563   |  1.5356      1.5079      1.5633   |  1.2694      1.2064      1.3324   |  0.9271      0.8089      1.0454   |
|   95   |  1.8750      1.8299      1.9202   |  1.7610      1.7298      1.7921   |  1.5708      1.5419      1.5997   |  1.3046      1.2407      1.3685   |  0.9623      0.8434      1.0813   |
|  100   |  1.9087      1.8634      1.9541   |  1.7947      1.7629      1.8264   |  1.6045      1.5744      1.6346   |  1.3383      1.2735      1.4031   |  0.9960      0.8764      1.1157   |
|  105   |  1.9409      1.8954      1.9865   |  1.8269      1.7944      1.8593   |  1.6367      1.6054      1.6680   |  1.3705      1.3048      1.4362   |  1.0282      0.9079      1.1486   |
|  110   |  1.9716      1.9258      2.0175   |  1.8575      1.8245      1.8906   |  1.6674      1.6350      1.6998   |  1.4012      1.3347      1.4677   |  1.0589      0.9378      1.1800   |
|  115   |  2.0008      1.9548      2.0469   |  1.8867      1.8531      1.9204   |  1.6966      1.6631      1.7300   |  1.4304      1.3630      1.4978   |  1.0881      0.9663      1.2099   |
|  120   |  2.0285      1.9822      2.0748   |  1.9144      1.8802      1.9486   |  1.7243      1.6898      1.7587   |  1.4581      1.3899      1.5263   |  1.1158      0.9933      1.2383   |
|  125   |  2.0547      2.0082      2.1012   |  1.9406      1.9058      1.9754   |  1.7504      1.7150      1.7859   |  1.4842      1.4152      1.5532   |  1.1420      1.0189      1.2651   |
|  130   |  2.0794      2.0326      2.1261   |  1.9653      1.9300      2.0006   |  1.7751      1.7387      1.8115   |  1.5089      1.4391      1.5787   |  1.1667      1.0429      1.2904   |
|  135   |  2.1025      2.0556      2.1495   |  1.9884      1.9526      2.0243   |  1.7983      1.7610      1.8356   |  1.5321      1.4615      1.6026   |  1.1898      1.0654      1.3143   |
|  140   |  2.1242      2.0770      2.1713   |  2.0101      1.9738      2.0465   |  1.8200      1.7818      1.8581   |  1.5538      1.4824      1.6251   |  1.2115      1.0864      1.3366   |
|  145   |  2.1444      2.0970      2.1917   |  2.0303      1.9934      2.0671   |  1.8401      1.8011      1.8792   |  1.5739      1.5018      1.6460   |  1.2317      1.1059      1.3574   |
|  150   |  2.1630      2.1154      2.2106   |  2.0489      2.0115      2.0864   |  1.8588      1.8188      1.8987   |  1.5926      1.5197      1.6654   |  1.2503      1.1240      1.3767   |
|  155   |  2.1802      2.1322      2.2281   |  2.0661      2.0280      2.1041   |  1.8759      1.8351      1.9168   |  1.6097      1.5361      1.6833   |  1.2675      1.1405      1.3945   |
|  160   |  2.1958      2.1475      2.2441   |  2.0817      2.0430      2.1204   |  1.8916      1.8498      1.9334   |  1.6254      1.5510      1.6998   |  1.2831      1.1554      1.4108   |
|  165   |  2.2099      2.1612      2.2586   |  2.0959      2.0564      2.1353   |  1.9057      1.8629      1.9485   |  1.6395      1.5643      1.7147   |  1.2972      1.1689      1.4256   |
|  170   |  2.2226      2.1734      2.2718   |  2.1085      2.0682      2.1488   |  1.9184      1.8744      1.9623   |  1.6521      1.5760      1.7283   |  1.3099      1.1808      1.4389   |
|  175   |  2.2337      2.1839      2.2836   |  2.1196      2.0784      2.1609   |  1.9295      1.8844      1.9746   |  1.6633      1.5862      1.7403   |  1.3210      1.1912      1.4508   |
|  180   |  2.2433      2.1927      2.2940   |  2.1293      2.0869      2.1716   |  1.9391      1.8927      1.9855   |  1.6729      1.5948      1.7510   |  1.3306      1.2000      1.4612   |
|  185   |  2.2515      2.1999      2.3030   |  2.1374      2.0937      2.1810   |  1.9472      1.8994      1.9951   |  1.6810      1.6019      1.7602   |  1.3388      1.2073      1.4702   |
|  190   |  2.2581      2.2055      2.3107   |  2.1440      2.0989      2.1891   |  1.9539      1.9044      2.0033   |  1.6877      1.6073      1.7680   |  1.3454      1.2130      1.4777   |
|  195   |  2.2632      2.2093      2.3171   |  2.1491      2.1024      2.1959   |  1.9590      1.9077      2.0102   |  1.6928      1.6111      1.7745   |  1.3505      1.2172      1.4838   |
|  200   |  2.2668      2.2114      2.3222   |  2.1527      2.1041      2.2013   |  1.9626      1.9094      2.0158   |  1.6964      1.6132      1.7795   |  1.3541      1.2197      1.4885   |
|  205   |  2.2689      2.2118      2.3260   |  2.1548      2.1041      2.2056   |  1.9647      1.9093      2.0200   |  1.6985      1.6137      1.7833   |  1.3562      1.2206      1.4918   |
|  210   |  2.2695      2.2105      2.3286   |  2.1554      2.1024      2.2085   |  1.9653      1.9076      2.0230   |  1.6991      1.6125      1.7856   |  1.3568      1.2199      1.4937   |
|  215   |  2.2686      2.2074      2.3299   |  2.1545      2.0989      2.2102   |  1.9644      1.9041      2.0247   |  1.6982      1.6097      1.7867   |  1.3559      1.2176      1.4942   |
|  220   |  2.2662      2.2025      2.3299   |  2.1521      2.0937      2.2106   |  1.9620      1.8988      2.0251   |  1.6958      1.6051      1.7864   |  1.3535      1.2137      1.4933   |
|  225   |  2.2623      2.1958      2.3288   |  2.1482      2.0867      2.2098   |  1.9581      1.8919      2.0243   |  1.6919      1.5989      1.7848   |  1.3496      1.2081      1.4911   |
|  230   |  2.2569      2.1874      2.3263   |  2.1428      2.0779      2.2077   |  1.9527      1.8832      2.0221   |  1.6864      1.5909      1.7820   |  1.3442      1.2008      1.4875   |
|  235   |  2.2500      2.1772      2.3227   |  2.1359      2.0674      2.2044   |  1.9457      1.8727      2.0187   |  1.6795      1.5812      1.7778   |  1.3373      1.1919      1.4826   |
|  240   |  2.2415      2.1653      2.3178   |  2.1274      2.0551      2.1998   |  1.9373      1.8605      2.0141   |  1.6711      1.5698      1.7724   |  1.3288      1.1813      1.4764   |
|  245   |  2.2316      2.1515      2.3117   |  2.1175      2.0411      2.1940   |  1.9274      1.8466      2.0082   |  1.6612      1.5566      1.7657   |  1.3189      1.1690      1.4688   |
|  250   |  2.2202      2.1360      2.3043   |  2.1061      2.0253      2.1869   |  1.9159      1.8309      2.0010   |  1.6497      1.5417      1.7578   |  1.3075      1.1550      1.4600   |
|  255   |  2.2072      2.1187      2.2957   |  2.0931      2.0078      2.1785   |  1.9030      1.8134      1.9926   |  1.6368      1.5251      1.7485   |  1.2945      1.1392      1.4498   |
|  260   |  2.1928      2.0997      2.2859   |  2.0787      1.9885      2.1689   |  1.8886      1.7943      1.9829   |  1.6224      1.5066      1.7381   |  1.2801      1.1218      1.4384   |
|  265   |  2.1768      2.0789      2.2748   |  2.0628      1.9675      2.1580   |  1.8726      1.7733      1.9719   |  1.6064      1.4865      1.7263   |  1.2641      1.1026      1.4257   |
|  270   |  2.1594      2.0564      2.2624   |  2.0453      1.9447      2.1459   |  1.8552      1.7507      1.9596   |  1.5890      1.4645      1.7134   |  1.2467      1.0817      1.4117   |
|  275   |  2.1404      2.0320      2.2488   |  2.0263      1.9202      2.1325   |  1.8362      1.7263      1.9461   |  1.5700      1.4409      1.6991   |  1.2277      1.0590      1.3965   |
|  280   |  2.1200      2.0060      2.2340   |  2.0059      1.8940      2.1178   |  1.8157      1.7001      1.9313   |  1.5495      1.4154      1.6836   |  1.2073      1.0346      1.3800   |
|  285   |  2.0980      1.9782      2.2178   |  1.9839      1.8660      2.1018   |  1.7938      1.6723      1.9153   |  1.5276      1.3882      1.6669   |  1.1853      1.0084      1.3622   |
|  290   |  2.0745      1.9486      2.2004   |  1.9604      1.8363      2.0846   |  1.7703      1.6427      1.8979   |  1.5041      1.3593      1.6489   |  1.1618      0.9805      1.3432   |
|  295   |  2.0496      1.9173      2.1818   |  1.9355      1.8049      2.0660   |  1.7453      1.6113      1.8793   |  1.4791      1.3286      1.6297   |  1.1369      0.9508      1.3229   |
|  300   |  2.0231      1.8843      2.1619   |  1.9090      1.7718      2.0462   |  1.7188      1.5783      1.8594   |  1.4526      1.2961      1.6092   |  1.1104      0.9193      1.3014   |
|________|___________________________________|___________________________________|___________________________________|___________________________________|___________________________________|

Data for Figure 5.2
Gs=60 (mmol.m^{-2}/s)
______________________________________________________________________________________________________________________________________________________________________________________________
|        |   SPAD=        10      (Arb. unit)|   SPAD=        20      (Arb. unit)|   SPAD=        30      (Arb. unit)|   SPAD=        40      (Arb. unit)|   SPAD=        50      (Arb. unit)|
|________|___________________________________|___________________________________|___________________________________|___________________________________|___________________________________|
|K^+ (mM)|meanSDW (g) SDW0.25 (g) SDW0.75 (g)|meanSDW (g) SDW0.25 (g) SDW0.75 (g)|meanSDW (g) SDW0.25 (g) SDW0.75 (g)|meanSDW (g) SDW0.25 (g) SDW0.75 (g)|meanSDW (g) SDW0.25 (g) SDW0.75 (g)|
|________|___________________________________|___________________________________|___________________________________|___________________________________|___________________________________|
|   10   |  1.1085      1.0190      1.1979   |  0.9944      0.9194      1.0694   |  0.8042      0.7466      0.8618   |  0.5380      0.4787      0.5974   |  0.1958      0.0974      0.2942   |
|   15   |  1.1677      1.0805      1.2550   |  1.0537      0.9811      1.1262   |  0.8635      0.8088      0.9182   |  0.5973      0.5404      0.6543   |  0.2550      0.1578      0.3523   |
|   20   |  1.2255      1.1403      1.3108   |  1.1114      1.0411      1.1817   |  0.9213      0.8693      0.9733   |  0.6551      0.6002      0.7099   |  0.3128      0.2164      0.4092   |
|   25   |  1.2818      1.1983      1.3653   |  1.1677      1.0994      1.2360   |  0.9776      0.9279      1.0272   |  0.7113      0.6583      0.7644   |  0.3691      0.2733      0.4648   |
|   30   |  1.3365      1.2546      1.4185   |  1.2225      1.1559      1.2890   |  1.0323      0.9848      1.0799   |  0.7661      0.7145      0.8177   |  0.4238      0.3286      0.5191   |
|   35   |  1.3898      1.3093      1.4703   |  1.2757      1.2107      1.3407   |  1.0856      1.0399      1.1313   |  0.8194      0.7690      0.8698   |  0.4771      0.3822      0.5720   |
|   40   |  1.4416      1.3623      1.5209   |  1.3275      1.2639      1.3911   |  1.1373      1.0932      1.1815   |  0.8711      0.8217      0.9206   |  0.5289      0.4341      0.6236   |
|   45   |  1.4918      1.4136      1.5700   |  1.3777      1.3153      1.4401   |  1.1876      1.1448      1.2304   |  0.9214      0.8726      0.9701   |  0.5791      0.4844      0.6738   |
|   50   |  1.5406      1.4633      1.6178   |  1.4265      1.3651      1.4879   |  1.2363      1.1947      1.2780   |  0.9701      0.9219      1.0184   |  0.6279      0.5331      0.7227   |
|   55   |  1.5878      1.5114      1.6642   |  1.4737      1.4132      1.5342   |  1.2836      1.2428      1.3243   |  1.0174      0.9694      1.0653   |  0.6751      0.5801      0.7701   |
|   60   |  1.6335      1.5579      1.7092   |  1.5195      1.4597      1.5792   |  1.3293      1.2893      1.3693   |  1.0631      1.0153      1.1109   |  0.7208      0.6256      0.8160   |
|   65   |  1.6778      1.6028      1.7528   |  1.5637      1.5046      1.6227   |  1.3735      1.3341      1.4129   |  1.1073      1.0595      1.1552   |  0.7651      0.6696      0.8606   |
|   70   |  1.7205      1.6461      1.7949   |  1.6064      1.5480      1.6649   |  1.4163      1.3773      1.4552   |  1.1501      1.1022      1.1980   |  0.8078      0.7119      0.9037   |
|   75   |  1.7617      1.6879      1.8356   |  1.6476      1.5897      1.7055   |  1.4575      1.4189      1.4960   |  1.1913      1.1432      1.2394   |  0.8490      0.7528      0.9453   |
|   80   |  1.8014      1.7281      1.8748   |  1.6874      1.6299      1.7448   |  1.4972      1.4590      1.5355   |  1.2310      1.1827      1.2793   |  0.8887      0.7921      0.9854   |
|   85   |  1.8397      1.7668      1.9125   |  1.7256      1.6686      1.7825   |  1.5354      1.4974      1.5734   |  1.2692      1.2207      1.3178   |  0.9270      0.8299      1.0240   |
|   90   |  1.8764      1.8040      1.9488   |  1.7623      1.7057      1.8188   |  1.5721      1.5344      1.6099   |  1.3059      1.2571      1.3548   |  0.9637      0.8661      1.0612   |
|   95   |  1.9116      1.8396      1.9835   |  1.7975      1.7414      1.8536   |  1.6073      1.5698      1.6449   |  1.3411      1.2920      1.3902   |  0.9989      0.9009      1.0968   |
|  100   |  1.9453      1.8738      2.0167   |  1.8312      1.7755      1.8868   |  1.6410      1.6038      1.6783   |  1.3748      1.3255      1.4242   |  1.0326      0.9342      1.1309   |
|  105   |  1.9775      1.9065      2.0484   |  1.8634      1.8082      1.9186   |  1.6732      1.6362      1.7103   |  1.4070      1.3574      1.4566   |  1.0648      0.9660      1.1635   |
|  110   |  2.0082      1.9377      2.0786   |  1.8941      1.8393      1.9488   |  1.7039      1.6672      1.7407   |  1.4377      1.3879      1.4875   |  1.0955      0.9963      1.1946   |
|  115   |  2.0373      1.9674      2.1073   |  1.9233      1.8690      1.9775   |  1.7331      1.6967      1.7695   |  1.4669      1.4169      1.5169   |  1.1246      1.0251      1.2242   |
|  120   |  2.0650      1.9956      2.1344   |  1.9509      1.8972      2.0046   |  1.7608      1.7248      1.7968   |  1.4946      1.4444      1.5447   |  1.1523      1.0525      1.2522   |
|  125   |  2.0912      2.0224      2.1601   |  1.9771      1.9240      2.0303   |  1.7870      1.7514      1.8226   |  1.5208      1.4705      1.5710   |  1.1785      1.0783      1.2787   |
|  130   |  2.1159      2.0476      2.1841   |  2.0018      1.9493      2.0543   |  1.8116      1.7765      1.8468   |  1.5454      1.4951      1.5958   |  1.2032      1.1027      1.3037   |
|  135   |  2.1390      2.0714      2.2067   |  2.0250      1.9730      2.0769   |  1.8348      1.8002      1.8694   |  1.5686      1.5182      1.6190   |  1.2263      1.1255      1.3272   |
|  140   |  2.1607      2.0937      2.2277   |  2.0466      1.9954      2.0979   |  1.8565      1.8224      1.8906   |  1.5903      1.5398      1.6407   |  1.2480      1.1469      1.3491   |
|  145   |  2.1809      2.1145      2.2473   |  2.0668      2.0162      2.1174   |  1.8766      1.8431      1.9101   |  1.6104      1.5600      1.6609   |  1.2682      1.1668      1.3695   |
|  150   |  2.1995      2.1338      2.2653   |  2.0854      2.0355      2.1354   |  1.8953      1.8624      1.9282   |  1.6291      1.5786      1.6796   |  1.2868      1.1852      1.3884   |
|  155   |  2.2167      2.1515      2.2818   |  2.1026      2.0533      2.1519   |  1.9124      1.8801      1.9448   |  1.6462      1.5957      1.6968   |  1.3040      1.2021      1.4059   |
|  160   |  2.2323      2.1678      2.2969   |  2.1182      2.0696      2.1669   |  1.9281      1.8962      1.9600   |  1.6619      1.6113      1.7125   |  1.3196      1.2175      1.4218   |
|  165   |  2.2465      2.1825      2.3104   |  2.1324      2.0843      2.1805   |  1.9422      1.9108      1.9736   |  1.6760      1.6254      1.7267   |  1.3338      1.2313      1.4362   |
|  170   |  2.2591      2.1957      2.3226   |  2.1450      2.0974      2.1926   |  1.9549      1.9238      1.9859   |  1.6887      1.6378      1.7395   |  1.3464      1.2436      1.4492   |
|  175   |  2.2702      2.2072      2.3332   |  2.1562      2.1090      2.2033   |  1.9660      1.9351      1.9969   |  1.6998      1.6487      1.7509   |  1.3575      1.2544      1.4607   |
|  180   |  2.2799      2.2172      2.3425   |  2.1658      2.1189      2.2127   |  1.9756      1.9448      2.0065   |  1.7094      1.6580      1.7609   |  1.3672      1.2636      1.4707   |
|  185   |  2.2880      2.2256      2.3504   |  2.1739      2.1272      2.2207   |  1.9838      1.9527      2.0149   |  1.7176      1.6656      1.7695   |  1.3753      1.2713      1.4793   |
|  190   |  2.2946      2.2323      2.3570   |  2.1805      2.1337      2.2273   |  1.9904      1.9588      2.0220   |  1.7242      1.6715      1.7768   |  1.3819      1.2773      1.4865   |
|  195   |  2.2997      2.2373      2.3622   |  2.1856      2.1386      2.2327   |  1.9955      1.9631      2.0279   |  1.7293      1.6758      1.7828   |  1.3870      1.2818      1.4923   |
|  200   |  2.3033      2.2406      2.3661   |  2.1893      2.1416      2.2369   |  1.9991      1.9655      2.0327   |  1.7329      1.6784      1.7874   |  1.3906      1.2846      1.4966   |
|  205   |  2.3054      2.2422      2.3687   |  2.1914      2.1429      2.2398   |  2.0012      1.9661      2.0363   |  1.7350      1.6792      1.7908   |  1.3927      1.2859      1.4996   |
|  210   |  2.3060      2.2421      2.3700   |  2.1920      2.1424      2.2415   |  2.0018      1.9648      2.0388   |  1.7356      1.6783      1.7929   |  1.3933      1.2854      1.5012   |
|  215   |  2.3051      2.2401      2.3701   |  2.1911      2.1400      2.2421   |  2.0009      1.9616      2.0402   |  1.7347      1.6756      1.7938   |  1.3924      1.2834      1.5015   |
|  220   |  2.3027      2.2364      2.3690   |  2.1886      2.1358      2.2415   |  1.9985      1.9566      2.0404   |  1.7323      1.6711      1.7935   |  1.3900      1.2796      1.5004   |
|  225   |  2.2988      2.2309      2.3668   |  2.1847      2.1297      2.2397   |  1.9946      1.9497      2.0395   |  1.7284      1.6649      1.7919   |  1.3861      1.2742      1.4980   |
|  230   |  2.2934      2.2235      2.3633   |  2.1793      2.1218      2.2368   |  1.9892      1.9410      2.0373   |  1.7230      1.6568      1.7891   |  1.3807      1.2671      1.4943   |
|  235   |  2.2865      2.2143      2.3586   |  2.1724      2.1120      2.2328   |  1.9823      1.9305      2.0340   |  1.7160      1.6470      1.7851   |  1.3738      1.2582      1.4893   |
|  240   |  2.2781      2.2033      2.3528   |  2.1640      2.1004      2.2276   |  1.9738      1.9181      2.0295   |  1.7076      1.6353      1.7799   |  1.3654      1.2477      1.4830   |
|  245   |  2.2681      2.1904      2.3458   |  2.1540      2.0869      2.2212   |  1.9639      1.9040      2.0238   |  1.6977      1.6219      1.7735   |  1.3554      1.2354      1.4755   |
|  250   |  2.2567      2.1757      2.3377   |  2.1426      2.0716      2.2136   |  1.9525      1.8880      2.0169   |  1.6863      1.6066      1.7659   |  1.3440      1.2213      1.4667   |
|  255   |  2.2438      2.1591      2.3284   |  2.1297      2.0545      2.2049   |  1.9395      1.8703      2.0087   |  1.6733      1.5896      1.7570   |  1.3311      1.2055      1.4566   |
|  260   |  2.2293      2.1407      2.3179   |  2.1152      2.0355      2.1949   |  1.9251      1.8509      1.9993   |  1.6589      1.5708      1.7470   |  1.3166      1.1880      1.4453   |
|  265   |  2.2134      2.1205      2.3062   |  2.0993      2.0148      2.1838   |  1.9091      1.8297      1.9886   |  1.6429      1.5502      1.7357   |  1.3007      1.1686      1.4327   |
|  270   |  2.1959      2.0985      2.2933   |  2.0818      1.9922      2.1714   |  1.8917      1.8067      1.9767   |  1.6255      1.5278      1.7231   |  1.2832      1.1475      1.4189   |
|  275   |  2.1770      2.0747      2.2793   |  2.0629      1.9679      2.1578   |  1.8727      1.7820      1.9635   |  1.6065      1.5037      1.7094   |  1.2643      1.1246      1.4039   |
|  280   |  2.1565      2.0490      2.2640   |  2.0424      1.9418      2.1430   |  1.8523      1.7555      1.9490   |  1.5861      1.4777      1.6944   |  1.2438      1.1000      1.3876   |
|  285   |  2.1345      2.0216      2.2475   |  2.0204      1.9140      2.1269   |  1.8303      1.7274      1.9332   |  1.5641      1.4501      1.6781   |  1.2218      1.0735      1.3701   |
|  290   |  2.1111      1.9924      2.2297   |  1.9970      1.8844      2.1096   |  1.8068      1.6975      1.9162   |  1.5406      1.4206      1.6606   |  1.1984      1.0453      1.3514   |
|  295   |  2.0861      1.9614      2.2108   |  1.9720      1.8530      2.0910   |  1.7818      1.6658      1.8979   |  1.5156      1.3894      1.6418   |  1.1734      1.0153      1.3315   |
|  300   |  2.0596      1.9286      2.1906   |  1.9455      1.8199      2.0711   |  1.7554      1.6325      1.8782   |  1.4892      1.3565      1.6218   |  1.1469      0.9835      1.3103   |
|________|___________________________________|___________________________________|___________________________________|___________________________________|___________________________________|

Data for Figure 5.3
Gs=90 (mmol.m^{-2}/s)
______________________________________________________________________________________________________________________________________________________________________________________________
|        |   SPAD=        10      (Arb. unit)|   SPAD=        20      (Arb. unit)|   SPAD=        30      (Arb. unit)|   SPAD=        40      (Arb. unit)|   SPAD=        50      (Arb. unit)|
|________|___________________________________|___________________________________|___________________________________|___________________________________|___________________________________|
|K^+ (mM)|meanSDW (g) SDW0.25 (g) SDW0.75 (g)|meanSDW (g) SDW0.25 (g) SDW0.75 (g)|meanSDW (g) SDW0.25 (g) SDW0.75 (g)|meanSDW (g) SDW0.25 (g) SDW0.75 (g)|meanSDW (g) SDW0.25 (g) SDW0.75 (g)|
|________|___________________________________|___________________________________|___________________________________|___________________________________|___________________________________|
|   10   |  0.1946      0.0654      0.3238   |  0.0805      0.0000      0.2008   |  0.0000      0.0000      0.0016   |  0.0000      0.0000      0.0000   |  0.0000      0.0000      0.0000   |
|   15   |  0.2539      0.1249      0.3829   |  0.1398      0.0197      0.2599   |  0.0000      0.0000      0.0609   |  0.0000      0.0000      0.0000   |  0.0000      0.0000      0.0000   |
|   20   |  0.3117      0.1828      0.4405   |  0.1976      0.0775      0.3177   |  0.0074      0.0000      0.1188   |  0.0000      0.0000      0.0000   |  0.0000      0.0000      0.0000   |
|   25   |  0.3679      0.2391      0.4968   |  0.2538      0.1337      0.3740   |  0.0637      0.0000      0.1753   |  0.0000      0.0000      0.0000   |  0.0000      0.0000      0.0000   |
|   30   |  0.4227      0.2938      0.5516   |  0.3086      0.1883      0.4289   |  0.1185      0.0065      0.2304   |  0.0000      0.0000      0.0000   |  0.0000      0.0000      0.0000   |
|   35   |  0.4760      0.3469      0.6050   |  0.3619      0.2414      0.4824   |  0.1717      0.0594      0.2841   |  0.0000      0.0000      0.0213   |  0.0000      0.0000      0.0000   |
|   40   |  0.5277      0.3985      0.6569   |  0.4136      0.2929      0.5344   |  0.2235      0.1107      0.3362   |  0.0000      0.0000      0.0736   |  0.0000      0.0000      0.0000   |
|   45   |  0.5780      0.4486      0.7073   |  0.4639      0.3428      0.5849   |  0.2737      0.1605      0.3869   |  0.0075      0.0000      0.1245   |  0.0000      0.0000      0.0000   |
|   50   |  0.6267      0.4972      0.7562   |  0.5126      0.3913      0.6339   |  0.3225      0.2088      0.4361   |  0.0563      0.0000      0.1739   |  0.0000      0.0000      0.0000   |
|   55   |  0.6739      0.5442      0.8037   |  0.5599      0.4383      0.6815   |  0.3697      0.2556      0.4838   |  0.1035      0.0000      0.2218   |  0.0000      0.0000      0.0000   |
|   60   |  0.7197      0.5898      0.8496   |  0.6056      0.4837      0.7275   |  0.4154      0.3009      0.5300   |  0.1492      0.0304      0.2681   |  0.0000      0.0000      0.0000   |
|   65   |  0.7639      0.6339      0.8940   |  0.6498      0.5277      0.7719   |  0.4597      0.3447      0.5746   |  0.1935      0.0740      0.3129   |  0.0000      0.0000      0.0000   |
|   70   |  0.8066      0.6765      0.9368   |  0.6926      0.5702      0.8149   |  0.5024      0.3871      0.6177   |  0.2362      0.1162      0.3562   |  0.0000      0.0000      0.0413   |
|   75   |  0.8479      0.7176      0.9781   |  0.7338      0.6113      0.8562   |  0.5436      0.4280      0.6592   |  0.2774      0.1570      0.3979   |  0.0000      0.0000      0.0831   |
|   80   |  0.8876      0.7573      1.0178   |  0.7735      0.6509      0.8961   |  0.5833      0.4675      0.6992   |  0.3171      0.1963      0.4380   |  0.0000      0.0000      0.1234   |
|   85   |  0.9258      0.7956      1.0560   |  0.8117      0.6891      0.9343   |  0.6216      0.5055      0.7376   |  0.3554      0.2341      0.4766   |  0.0131      0.0000      0.1620   |
|   90   |  0.9625      0.8324      1.0926   |  0.8484      0.7258      0.9710   |  0.6583      0.5421      0.7744   |  0.3921      0.2705      0.5136   |  0.0498      0.0000      0.1992   |
|   95   |  0.9977      0.8678      1.1277   |  0.8836      0.7612      1.0061   |  0.6935      0.5773      0.8096   |  0.4273      0.3055      0.5490   |  0.0850      0.0000      0.2347   |
|  100   |  1.0314      0.9017      1.1611   |  0.9173      0.7950      1.0396   |  0.7272      0.6111      0.8433   |  0.4610      0.3391      0.5828   |  0.1187      0.0000      0.2687   |
|  105   |  1.0636      0.9342      1.1930   |  0.9495      0.8275      1.0715   |  0.7594      0.6434      0.8753   |  0.4932      0.3713      0.6150   |  0.1509      0.0007      0.3011   |
|  110   |  1.0943      0.9653      1.2233   |  0.9802      0.8586      1.1019   |  0.7901      0.6744      0.9058   |  0.5239      0.4020      0.6457   |  0.1816      0.0312      0.3320   |
|  115   |  1.1235      0.9950      1.2519   |  1.0094      0.8882      1.1306   |  0.8193      0.7039      0.9346   |  0.5531      0.4314      0.6747   |  0.2108      0.0604      0.3612   |
|  120   |  1.1512      1.0233      1.2790   |  1.0371      0.9164      1.1577   |  0.8469      0.7320      0.9618   |  0.5807      0.4593      0.7022   |  0.2385      0.0881      0.3889   |
|  125   |  1.1773      1.0502      1.3045   |  1.0633      0.9433      1.1833   |  0.8731      0.7588      0.9875   |  0.6069      0.4858      0.7280   |  0.2646      0.1143      0.4150   |
|  130   |  1.2020      1.0756      1.3285   |  1.0879      0.9687      1.2072   |  0.8978      0.7841      1.0115   |  0.6316      0.5109      0.7522   |  0.2893      0.1392      0.4395   |
|  135   |  1.2252      1.0996      1.3508   |  1.1111      0.9927      1.2295   |  0.9210      0.8080      1.0339   |  0.6548      0.5346      0.7749   |  0.3125      0.1626      0.4624   |
|  140   |  1.2469      1.1222      1.3715   |  1.1328      1.0153      1.2503   |  0.9426      0.8305      1.0548   |  0.6764      0.5569      0.7959   |  0.3342      0.1846      0.4837   |
|  145   |  1.2670      1.1434      1.3906   |  1.1529      1.0364      1.2694   |  0.9628      0.8516      1.0740   |  0.6966      0.5778      0.8154   |  0.3543      0.2051      0.5035   |
|  150   |  1.2857      1.1632      1.4082   |  1.1716      1.0562      1.2870   |  0.9814      0.8713      1.0916   |  0.7152      0.5972      0.8332   |  0.3730      0.2243      0.5217   |
|  155   |  1.3028      1.1815      1.4241   |  1.1887      1.0746      1.3029   |  0.9986      0.8896      1.1076   |  0.7324      0.6153      0.8495   |  0.3901      0.2419      0.5383   |
|  160   |  1.3185      1.1985      1.4385   |  1.2044      1.0915      1.3173   |  1.0142      0.9064      1.1220   |  0.7480      0.6319      0.8642   |  0.4058      0.2582      0.5534   |
|  165   |  1.3326      1.2140      1.4513   |  1.2185      1.1070      1.3301   |  1.0284      0.9219      1.1349   |  0.7622      0.6471      0.8773   |  0.4199      0.2730      0.5669   |
|  170   |  1.3453      1.2280      1.4625   |  1.2312      1.1211      1.3413   |  1.0410      0.9359      1.1462   |  0.7748      0.6608      0.8888   |  0.4325      0.2863      0.5788   |
|  175   |  1.3564      1.2406      1.4721   |  1.2423      1.1337      1.3509   |  1.0521      0.9484      1.1559   |  0.7859      0.6731      0.8988   |  0.4437      0.2981      0.5892   |
|  180   |  1.3660      1.2518      1.4803   |  1.2519      1.1449      1.3590   |  1.0618      0.9596      1.1640   |  0.7956      0.6839      0.9072   |  0.4533      0.3085      0.5981   |
|  185   |  1.3741      1.2615      1.4868   |  1.2600      1.1546      1.3655   |  1.0699      0.9692      1.1706   |  0.8037      0.6933      0.9141   |  0.4614      0.3174      0.6054   |
|  190   |  1.3808      1.2697      1.4918   |  1.2667      1.1628      1.3705   |  1.0765      0.9774      1.1756   |  0.8103      0.7012      0.9195   |  0.4681      0.3249      0.6112   |
|  195   |  1.3859      1.2764      1.4953   |  1.2718      1.1696      1.3740   |  1.0816      0.9841      1.1791   |  0.8154      0.7075      0.9233   |  0.4732      0.3308      0.6156   |
|  200   |  1.3895      1.2816      1.4973   |  1.2754      1.1749      1.3759   |  1.0852      0.9893      1.1812   |  0.8190      0.7124      0.9257   |  0.4768      0.3352      0.6184   |
|  205   |  1.3916      1.2853      1.4979   |  1.2775      1.1786      1.3764   |  1.0874      0.9930      1.1817   |  0.8211      0.7158      0.9265   |  0.4789      0.3381      0.6197   |
|  210   |  1.3922      1.2875      1.4969   |  1.2781      1.1808      1.3754   |  1.0880      0.9951      1.1808   |  0.8218      0.7176      0.9259   |  0.4795      0.3394      0.6196   |
|  215   |  1.3913      1.2881      1.4945   |  1.2772      1.1814      1.3730   |  1.0871      0.9957      1.1784   |  0.8208      0.7178      0.9239   |  0.4786      0.3392      0.6180   |
|  220   |  1.3889      1.2871      1.4907   |  1.2748      1.1805      1.3691   |  1.0846      0.9947      1.1746   |  0.8184      0.7164      0.9204   |  0.4762      0.3374      0.6150   |
|  225   |  1.3850      1.2845      1.4855   |  1.2709      1.1779      1.3639   |  1.0807      0.9920      1.1694   |  0.8145      0.7135      0.9156   |  0.4723      0.3340      0.6105   |
|  230   |  1.3795      1.2802      1.4789   |  1.2655      1.1736      1.3573   |  1.0753      0.9877      1.1629   |  0.8091      0.7089      0.9094   |  0.4668      0.3290      0.6047   |
|  235   |  1.3726      1.2743      1.4710   |  1.2585      1.1677      1.3494   |  1.0684      0.9817      1.1551   |  0.8022      0.7026      0.9018   |  0.4599      0.3224      0.5975   |
|  240   |  1.3642      1.2667      1.4617   |  1.2501      1.1601      1.3401   |  1.0600      0.9740      1.1460   |  0.7938      0.6946      0.8930   |  0.4515      0.3141      0.5889   |
|  245   |  1.3543      1.2573      1.4512   |  1.2402      1.1507      1.3297   |  1.0500      0.9645      1.1356   |  0.7838      0.6848      0.8828   |  0.4416      0.3041      0.5790   |
|  250   |  1.3428      1.2462      1.4395   |  1.2288      1.1395      1.3180   |  1.0386      0.9531      1.1241   |  0.7724      0.6733      0.8715   |  0.4301      0.2925      0.5678   |
|  255   |  1.3299      1.2332      1.4266   |  1.2158      1.1265      1.3051   |  1.0257      0.9400      1.1113   |  0.7595      0.6600      0.8589   |  0.4172      0.2792      0.5552   |
|  260   |  1.3155      1.2184      1.4125   |  1.2014      1.1116      1.2911   |  1.0112      0.9249      1.0975   |  0.7450      0.6449      0.8451   |  0.4028      0.2641      0.5414   |
|  265   |  1.2995      1.2018      1.3972   |  1.1854      1.0948      1.2760   |  0.9953      0.9080      1.0825   |  0.7291      0.6280      0.8302   |  0.3868      0.2473      0.5264   |
|  270   |  1.2821      1.1833      1.3809   |  1.1680      1.0761      1.2598   |  0.9778      0.8891      1.0665   |  0.7116      0.6091      0.8141   |  0.3694      0.2287      0.5100   |
|  275   |  1.2631      1.1628      1.3634   |  1.1490      1.0555      1.2425   |  0.9589      0.8683      1.0494   |  0.6927      0.5884      0.7969   |  0.3504      0.2083      0.4925   |
|  280   |  1.2426      1.1404      1.3449   |  1.1285      1.0329      1.2242   |  0.9384      0.8455      1.0313   |  0.6722      0.5658      0.7786   |  0.3299      0.1861      0.4738   |
|  285   |  1.2207      1.1161      1.3253   |  1.1066      1.0083      1.2048   |  0.9164      0.8208      1.0121   |  0.6502      0.5412      0.7592   |  0.3080      0.1621      0.4539   |
|  290   |  1.1972      1.0898      1.3046   |  1.0831      0.9818      1.1844   |  0.8930      0.7941      0.9919   |  0.6268      0.5148      0.7388   |  0.2845      0.1362      0.4328   |
|  295   |  1.1722      1.0616      1.2829   |  1.0581      0.9533      1.1630   |  0.8680      0.7654      0.9706   |  0.6018      0.4864      0.7172   |  0.2595      0.1085      0.4105   |
|  300   |  1.1457      1.0314      1.2601   |  1.0317      0.9229      1.1404   |  0.8415      0.7348      0.9482   |  0.5753      0.4561      0.6945   |  0.2330      0.0790      0.3871   |
|________|___________________________________|___________________________________|___________________________________|___________________________________|___________________________________|
