# Supplementary material for: Are We Chasing a Wild Goose? Rethinking Breeding Targets for Salinity Stress Tolerance in Rice
Source: Plants (Basel). 2026 Feb 13;15(4):597. doi: 10.3390/plants15040597 (PMC12943982; doi:10.3390/plants15040597)
Supplement: Supplementary file 1 [file plants-15-00597-s001.zip › SM3.txt]

Robust HC3 Covariance Matrix of the Parameters
The correlation coefficients are shown under the main diagonal
______________________________________________________________
|       |  Beta2  |  Beta4   | Beta1,1  | Beta2,2 | Beta4,4  |
|_______|_________|__________|__________|_________|__________|
| Beta2 |3.022e-05|-6.469e-06|-3.883e-07|-2.87e-07|2.077e-08 |
|_______|_________|__________|__________|_________|__________|
| Beta4 | -0.7023 |2.808e-06 |2.381e-08 |6.045e-08|-9.779e-09|
|_______|_________|__________|__________|_________|__________|
|Beta1,1| -0.6988 |  0.1406  |1.022e-08 |2.726e-09|-2.594e-11|
|_______|_________|__________|__________|_________|__________|
|Beta2,2| -0.8839 |  0.6107  |  0.4566  |3.489e-09|-2.32e-10 |
|_______|_________|__________|__________|_________|__________|
|Beta4,4| 0.6024  | -0.9305  | -0.04092 | -0.6262 |3.934e-11 |
|_______|_________|__________|__________|_________|__________|

All confidence intervals are 50%-CI

The regression model is constructed to fit 146 observations

No outliers were removed

Figure 1

Data for Figure 1.1
K^+=50 (mM)
__________________________________________________________________________________________________________________________________________________________________________________________________________________________
|                |    Gs=         10      (mmol.m^{-2}/s)|    Gs=         30      (mmol.m^{-2}/s)|    Gs=         50      (mmol.m^{-2}/s)|    Gs=         70      (mmol.m^{-2}/s)|    Gs=         90      (mmol.m^{-2}/s)|
|________________|_______________________________________|_______________________________________|_______________________________________|_______________________________________|_______________________________________|
|SPAD (Arb. unit)|meanSDW (g) SDW0.25 (g)   SDW0.75 (g)  |meanSDW (g) SDW0.25 (g)   SDW0.75 (g)  |meanSDW (g) SDW0.25 (g)   SDW0.75 (g)  |meanSDW (g) SDW0.25 (g)   SDW0.75 (g)  |meanSDW (g) SDW0.25 (g)   SDW0.75 (g)  |
|________________|_______________________________________|_______________________________________|_______________________________________|_______________________________________|_______________________________________|
|       10       |  0.8658      0.8358        0.8957     |  1.3659      1.3138        1.4180     |  1.4413      1.3633        1.5192     |  1.0917      0.9886        1.1949     |  0.3173      0.1684        0.4663     |
|       11       |  0.8608      0.8312        0.8903     |  1.3609      1.3101        1.4118     |  1.4363      1.3596        1.5129     |  1.0867      0.9847        1.1888     |  0.3123      0.1641        0.4606     |
|       12       |  0.8553      0.8262        0.8844     |  1.3555      1.3061        1.4049     |  1.4308      1.3555        1.5061     |  1.0813      0.9804        1.1821     |  0.3069      0.1594        0.4544     |
|       13       |  0.8494      0.8206        0.8781     |  1.3495      1.3017        1.3974     |  1.4249      1.3511        1.4986     |  1.0753      0.9757        1.1749     |  0.3009      0.1542        0.4477     |
|       14       |  0.8429      0.8144        0.8715     |  1.3431      1.2969        1.3894     |  1.4184      1.3463        1.4906     |  1.0689      0.9707        1.1672     |  0.2945      0.1486        0.4404     |
|       15       |  0.8360      0.8077        0.8644     |  1.3362      1.2917        1.3807     |  1.4115      1.3412        1.4819     |  1.0620      0.9652        1.1588     |  0.2876      0.1426        0.4326     |
|       16       |  0.8287      0.8003        0.8570     |  1.3289      1.2862        1.3716     |  1.4042      1.3356        1.4727     |  1.0546      0.9593        1.1500     |  0.2803      0.1362        0.4244     |
|       17       |  0.8208      0.7923        0.8493     |  1.3210      1.2802        1.3618     |  1.3963      1.3297        1.4629     |  1.0468      0.9531        1.1405     |  0.2724      0.1293        0.4156     |
|       18       |  0.8125      0.7836        0.8414     |  1.3127      1.2739        1.3515     |  1.3880      1.3234        1.4526     |  1.0385      0.9464        1.1306     |  0.2641      0.1219        0.4063     |
|       19       |  0.8037      0.7743        0.8332     |  1.3039      1.2671        1.3407     |  1.3792      1.3168        1.4417     |  1.0297      0.9393        1.1201     |  0.2553      0.1141        0.3965     |
|       20       |  0.7944      0.7641        0.8247     |  1.2946      1.2600        1.3293     |  1.3700      1.3097        1.4302     |  1.0204      0.9318        1.1090     |  0.2460      0.1058        0.3862     |
|       21       |  0.7847      0.7533        0.8161     |  1.2849      1.2523        1.3174     |  1.3602      1.3022        1.4182     |  1.0107      0.9238        1.0975     |  0.2363      0.0971        0.3755     |
|       22       |  0.7745      0.7417        0.8073     |  1.2747      1.2442        1.3051     |  1.3500      1.2944        1.4056     |  1.0005      0.9154        1.0855     |  0.2261      0.0878        0.3643     |
|       23       |  0.7638      0.7294        0.7982     |  1.2640      1.2355        1.2924     |  1.3393      1.2860        1.3925     |  0.9898      0.9066        1.0729     |  0.2154      0.0781        0.3526     |
|       24       |  0.7526      0.7163        0.7890     |  1.2528      1.2262        1.2794     |  1.3281      1.2773        1.3790     |  0.9786      0.8973        1.0599     |  0.2042      0.0679        0.3405     |
|       25       |  0.7410      0.7024        0.7795     |  1.2411      1.2163        1.2660     |  1.3165      1.2680        1.3649     |  0.9669      0.8874        1.0464     |  0.1925      0.0572        0.3279     |
|       26       |  0.7288      0.6879        0.7698     |  1.2290      1.2055        1.2525     |  1.3043      1.2583        1.3504     |  0.9548      0.8771        1.0325     |  0.1804      0.0459        0.3149     |
|       27       |  0.7162      0.6726        0.7599     |  1.2164      1.1938        1.2390     |  1.2917      1.2480        1.3355     |  0.9422      0.8663        1.0182     |  0.1678      0.0342        0.3015     |
|       28       |  0.7032      0.6566        0.7497     |  1.2033      1.1812        1.2255     |  1.2787      1.2371        1.3202     |  0.9291      0.8548        1.0034     |  0.1548      0.0219        0.2876     |
|       29       |  0.6896      0.6399        0.7393     |  1.1898      1.1673        1.2123     |  1.2651      1.2256        1.3046     |  0.9156      0.8428        0.9883     |  0.1412      0.0090        0.2734     |
|       30       |  0.6756      0.6225        0.7287     |  1.1758      1.1523        1.1992     |  1.2511      1.2134        1.2888     |  0.9016      0.8302        0.9729     |  0.1272      0.0000        0.2588     |
|       31       |  0.6611      0.6044        0.7178     |  1.1613      1.1362        1.1864     |  1.2366      1.2004        1.2728     |  0.8871      0.8170        0.9571     |  0.1127      0.0000        0.2438     |
|       32       |  0.6461      0.5857        0.7065     |  1.1463      1.1189        1.1737     |  1.2216      1.1865        1.2567     |  0.8721      0.8031        0.9411     |  0.0977      0.0000        0.2285     |
|       33       |  0.6307      0.5663        0.6951     |  1.1308      1.1007        1.1610     |  1.2062      1.1716        1.2407     |  0.8566      0.7885        0.9248     |  0.0823      0.0000        0.2129     |
|       34       |  0.6147      0.5462        0.6833     |  1.1149      1.0815        1.1484     |  1.1902      1.1557        1.2248     |  0.8407      0.7731        0.9083     |  0.0663      0.0000        0.1969     |
|       35       |  0.5983      0.5255        0.6712     |  1.0985      1.0614        1.1356     |  1.1738      1.1387        1.2090     |  0.8243      0.7569        0.8917     |  0.0499      0.0000        0.1806     |
|       36       |  0.5815      0.5041        0.6588     |  1.0816      1.0405        1.1227     |  1.1570      1.1205        1.1934     |  0.8074      0.7400        0.8749     |  0.0330      0.0000        0.1640     |
|       37       |  0.5641      0.4821        0.6461     |  1.0643      1.0189        1.1097     |  1.1396      1.1013        1.1780     |  0.7901      0.7222        0.8580     |  0.0157      0.0000        0.1471     |
|       38       |  0.5463      0.4595        0.6331     |  1.0465      0.9965        1.0964     |  1.1218      1.0809        1.1627     |  0.7723      0.7035        0.8410     |  0.0000      0.0000        0.1300     |
|       39       |  0.5280      0.4362        0.6198     |  1.0282      0.9735        1.0828     |  1.1035      1.0596        1.1474     |  0.7540      0.6840        0.8240     |  0.0000      0.0000        0.1126     |
|       40       |  0.5092      0.4122        0.6062     |  1.0094      0.9497        1.0690     |  1.0847      1.0373        1.1322     |  0.7352      0.6635        0.8068     |  0.0000      0.0000        0.0949     |
|       41       |  0.4899      0.3877        0.5922     |  0.9901      0.9253        1.0550     |  1.0655      1.0140        1.1169     |  0.7159      0.6422        0.7897     |  0.0000      0.0000        0.0770     |
|       42       |  0.4702      0.3625        0.5780     |  0.9704      0.9002        1.0406     |  1.0457      0.9900        1.1015     |  0.6962      0.6200        0.7724     |  0.0000      0.0000        0.0589     |
|       43       |  0.4500      0.3367        0.5634     |  0.9502      0.8745        1.0259     |  1.0255      0.9651        1.0859     |  0.6760      0.5969        0.7551     |  0.0000      0.0000        0.0406     |
|       44       |  0.4293      0.3102        0.5485     |  0.9295      0.8481        1.0109     |  1.0048      0.9394        1.0702     |  0.6553      0.5729        0.7377     |  0.0000      0.0000        0.0221     |
|       45       |  0.4082      0.2831        0.5332     |  0.9084      0.8211        0.9957     |  0.9837      0.9130        1.0543     |  0.6342      0.5481        0.7202     |  0.0000      0.0000        0.0034     |
|       46       |  0.3865      0.2554        0.5177     |  0.8867      0.7934        0.9801     |  0.9621      0.8859        1.0382     |  0.6125      0.5225        0.7025     |  0.0000      0.0000        0.0000     |
|       47       |  0.3644      0.2271        0.5018     |  0.8646      0.7651        0.9641     |  0.9399      0.8581        1.0218     |  0.5904      0.4961        0.6848     |  0.0000      0.0000        0.0000     |
|       48       |  0.3419      0.1982        0.4855     |  0.8420      0.7362        0.9479     |  0.9174      0.8296        1.0051     |  0.5678      0.4688        0.6668     |  0.0000      0.0000        0.0000     |
|       49       |  0.3188      0.1686        0.4690     |  0.8190      0.7066        0.9313     |  0.8943      0.8004        0.9882     |  0.5448      0.4408        0.6487     |  0.0000      0.0000        0.0000     |
|       50       |  0.2953      0.1384        0.4521     |  0.7955      0.6765        0.9144     |  0.8708      0.7705        0.9710     |  0.5212      0.4120        0.6304     |  0.0000      0.0000        0.0000     |
|________________|_______________________________________|_______________________________________|_______________________________________|_______________________________________|_______________________________________|

Data for Figure 1.2
K^+=100 (mM)
__________________________________________________________________________________________________________________________________________________________________________________________________________________________
|                |    Gs=         10      (mmol.m^{-2}/s)|    Gs=         30      (mmol.m^{-2}/s)|    Gs=         50      (mmol.m^{-2}/s)|    Gs=         70      (mmol.m^{-2}/s)|    Gs=         90      (mmol.m^{-2}/s)|
|________________|_______________________________________|_______________________________________|_______________________________________|_______________________________________|_______________________________________|
|SPAD (Arb. unit)|meanSDW (g) SDW0.25 (g)   SDW0.75 (g)  |meanSDW (g) SDW0.25 (g)   SDW0.75 (g)  |meanSDW (g) SDW0.25 (g)   SDW0.75 (g)  |meanSDW (g) SDW0.25 (g)   SDW0.75 (g)  |meanSDW (g) SDW0.25 (g)   SDW0.75 (g)  |
|________________|_______________________________________|_______________________________________|_______________________________________|_______________________________________|_______________________________________|
|       10       |  1.2256      1.1703        1.2810     |  1.7258      1.6733        1.7782     |  1.8011      1.7310        1.8713     |  1.4516      1.3555        1.5476     |  0.6772      0.5307        0.8237     |
|       11       |  1.2206      1.1653        1.2759     |  1.7208      1.6694        1.7721     |  1.7961      1.7273        1.8650     |  1.4466      1.3516        1.5416     |  0.6722      0.5263        0.8180     |
|       12       |  1.2151      1.1599        1.2704     |  1.7153      1.6652        1.7655     |  1.7906      1.7232        1.8581     |  1.4411      1.3473        1.5350     |  0.6667      0.5216        0.8119     |
|       13       |  1.2092      1.1539        1.2645     |  1.7094      1.6605        1.7583     |  1.7847      1.7188        1.8506     |  1.4352      1.3426        1.5278     |  0.6608      0.5163        0.8052     |
|       14       |  1.2028      1.1474        1.2582     |  1.7030      1.6554        1.7505     |  1.7783      1.7140        1.8426     |  1.4288      1.3375        1.5200     |  0.6544      0.5107        0.7981     |
|       15       |  1.1959      1.1404        1.2514     |  1.6961      1.6499        1.7422     |  1.7714      1.7088        1.8339     |  1.4219      1.3320        1.5118     |  0.6475      0.5046        0.7904     |
|       16       |  1.1885      1.1327        1.2443     |  1.6887      1.6440        1.7334     |  1.7640      1.7033        1.8247     |  1.4145      1.3261        1.5029     |  0.6401      0.4980        0.7822     |
|       17       |  1.1807      1.1246        1.2368     |  1.6809      1.6376        1.7241     |  1.7562      1.6974        1.8149     |  1.4066      1.3198        1.4935     |  0.6323      0.4910        0.7735     |
|       18       |  1.1724      1.1158        1.2289     |  1.6725      1.6308        1.7143     |  1.7479      1.6911        1.8046     |  1.3983      1.3130        1.4836     |  0.6239      0.4836        0.7643     |
|       19       |  1.1636      1.1064        1.2207     |  1.6637      1.6234        1.7040     |  1.7391      1.6845        1.7937     |  1.3895      1.3059        1.4732     |  0.6151      0.4757        0.7546     |
|       20       |  1.1543      1.0964        1.2122     |  1.6545      1.6156        1.6933     |  1.7298      1.6774        1.7822     |  1.3803      1.2983        1.4622     |  0.6059      0.4673        0.7445     |
|       21       |  1.1445      1.0857        1.2034     |  1.6447      1.6072        1.6822     |  1.7201      1.6699        1.7702     |  1.3705      1.2903        1.4508     |  0.5961      0.4584        0.7339     |
|       22       |  1.1343      1.0744        1.1942     |  1.6345      1.5983        1.6708     |  1.7098      1.6620        1.7577     |  1.3603      1.2818        1.4388     |  0.5859      0.4490        0.7228     |
|       23       |  1.1236      1.0625        1.1848     |  1.6238      1.5886        1.6590     |  1.6991      1.6536        1.7446     |  1.3496      1.2728        1.4264     |  0.5752      0.4392        0.7112     |
|       24       |  1.1125      1.0499        1.1751     |  1.6126      1.5784        1.6469     |  1.6880      1.6448        1.7311     |  1.3384      1.2633        1.4135     |  0.5640      0.4288        0.6993     |
|       25       |  1.1008      1.0366        1.1651     |  1.6010      1.5673        1.6346     |  1.6763      1.6355        1.7172     |  1.3268      1.2534        1.4002     |  0.5524      0.4179        0.6868     |
|       26       |  1.0887      1.0226        1.1548     |  1.5889      1.5555        1.6222     |  1.6642      1.6256        1.7028     |  1.3147      1.2429        1.3865     |  0.5403      0.4065        0.6740     |
|       27       |  1.0761      1.0079        1.1442     |  1.5763      1.5428        1.6097     |  1.6516      1.6151        1.6881     |  1.3021      1.2318        1.3723     |  0.5277      0.3946        0.6608     |
|       28       |  1.0630      0.9926        1.1334     |  1.5632      1.5293        1.5971     |  1.6385      1.6040        1.6730     |  1.2890      1.2202        1.3578     |  0.5146      0.3821        0.6471     |
|       29       |  1.0495      0.9766        1.1224     |  1.5496      1.5148        1.5845     |  1.6250      1.5921        1.6578     |  1.2754      1.2079        1.3430     |  0.5010      0.3690        0.6331     |
|       30       |  1.0354      0.9599        1.1110     |  1.5356      1.4994        1.5719     |  1.6109      1.5794        1.6425     |  1.2614      1.1950        1.3278     |  0.4870      0.3554        0.6187     |
|       31       |  1.0209      0.9425        1.0994     |  1.5211      1.4831        1.5592     |  1.5964      1.5658        1.6271     |  1.2469      1.1815        1.3124     |  0.4725      0.3411        0.6039     |
|       32       |  1.0060      0.9244        1.0876     |  1.5061      1.4658        1.5465     |  1.5815      1.5511        1.6118     |  1.2319      1.1672        1.2967     |  0.4576      0.3263        0.5888     |
|       33       |  0.9905      0.9056        1.0754     |  1.4907      1.4477        1.5337     |  1.5660      1.5354        1.5967     |  1.2165      1.1521        1.2808     |  0.4421      0.3108        0.5734     |
|       34       |  0.9746      0.8861        1.0630     |  1.4748      1.4288        1.5208     |  1.5501      1.5185        1.5817     |  1.2006      1.1363        1.2648     |  0.4262      0.2947        0.5576     |
|       35       |  0.9582      0.8660        1.0504     |  1.4584      1.4090        1.5077     |  1.5337      1.5004        1.5670     |  1.1842      1.1197        1.2486     |  0.4098      0.2780        0.5416     |
|       36       |  0.9413      0.8452        1.0374     |  1.4415      1.3884        1.4945     |  1.5168      1.4813        1.5523     |  1.1673      1.1022        1.2323     |  0.3929      0.2606        0.5252     |
|       37       |  0.9240      0.8237        1.0242     |  1.4241      1.3671        1.4812     |  1.4995      1.4611        1.5378     |  1.1499      1.0839        1.2160     |  0.3755      0.2425        0.5086     |
|       38       |  0.9061      0.8016        1.0107     |  1.4063      1.3451        1.4676     |  1.4816      1.4399        1.5233     |  1.1321      1.0647        1.1995     |  0.3577      0.2237        0.4917     |
|       39       |  0.8878      0.7788        0.9969     |  1.3880      1.3223        1.4537     |  1.4633      1.4179        1.5088     |  1.1138      1.0446        1.1830     |  0.3394      0.2043        0.4745     |
|       40       |  0.8690      0.7553        0.9828     |  1.3692      1.2988        1.4397     |  1.4446      1.3949        1.4942     |  1.0950      1.0237        1.1664     |  0.3206      0.1841        0.4571     |
|       41       |  0.8498      0.7312        0.9684     |  1.3500      1.2746        1.4253     |  1.4253      1.3712        1.4794     |  1.0758      1.0018        1.1497     |  0.3014      0.1632        0.4395     |
|       42       |  0.8301      0.7064        0.9537     |  1.3302      1.2498        1.4107     |  1.4056      1.3467        1.4645     |  1.0560      0.9791        1.1330     |  0.2817      0.1416        0.4217     |
|       43       |  0.8099      0.6810        0.9387     |  1.3100      1.2242        1.3958     |  1.3854      1.3214        1.4493     |  1.0358      0.9556        1.1161     |  0.2614      0.1193        0.4036     |
|       44       |  0.7892      0.6549        0.9234     |  1.2894      1.1980        1.3807     |  1.3647      1.2954        1.4339     |  1.0152      0.9312        1.0991     |  0.2408      0.0962        0.3853     |
|       45       |  0.7680      0.6282        0.9079     |  1.2682      1.1712        1.3652     |  1.3435      1.2688        1.4183     |  0.9940      0.9060        1.0820     |  0.2196      0.0724        0.3668     |
|       46       |  0.7464      0.6008        0.8920     |  1.2466      1.1437        1.3494     |  1.3219      1.2414        1.4024     |  0.9724      0.8800        1.0647     |  0.1980      0.0479        0.3481     |
|       47       |  0.7243      0.5728        0.8758     |  1.2245      1.1156        1.3334     |  1.2998      1.2134        1.3862     |  0.9503      0.8532        1.0473     |  0.1759      0.0226        0.3291     |
|       48       |  0.7017      0.5442        0.8592     |  1.2019      1.0868        1.3170     |  1.2772      1.1847        1.3697     |  0.9277      0.8257        1.0297     |  0.1533      0.0000        0.3100     |
|       49       |  0.6786      0.5149        0.8424     |  1.1788      1.0574        1.3003     |  1.2542      1.1554        1.3529     |  0.9046      0.7974        1.0118     |  0.1302      0.0000        0.2907     |
|       50       |  0.6551      0.4850        0.8253     |  1.1553      1.0273        1.2833     |  1.2306      1.1254        1.3359     |  0.8811      0.7684        0.9938     |  0.1067      0.0000        0.2711     |
|________________|_______________________________________|_______________________________________|_______________________________________|_______________________________________|_______________________________________|

Data for Figure 1.3
K^+=200 (mM)
__________________________________________________________________________________________________________________________________________________________________________________________________________________________
|                |    Gs=         10      (mmol.m^{-2}/s)|    Gs=         30      (mmol.m^{-2}/s)|    Gs=         50      (mmol.m^{-2}/s)|    Gs=         70      (mmol.m^{-2}/s)|    Gs=         90      (mmol.m^{-2}/s)|
|________________|_______________________________________|_______________________________________|_______________________________________|_______________________________________|_______________________________________|
|SPAD (Arb. unit)|meanSDW (g) SDW0.25 (g)   SDW0.75 (g)  |meanSDW (g) SDW0.25 (g)   SDW0.75 (g)  |meanSDW (g) SDW0.25 (g)   SDW0.75 (g)  |meanSDW (g) SDW0.25 (g)   SDW0.75 (g)  |meanSDW (g) SDW0.25 (g)   SDW0.75 (g)  |
|________________|_______________________________________|_______________________________________|_______________________________________|_______________________________________|_______________________________________|
|       10       |  1.5845      1.5083        1.6607     |  2.0847      2.0185        2.1509     |  2.1600      2.0909        2.2291     |  1.8105      1.7290        1.8920     |  1.0361      0.9106        1.1616     |
|       11       |  1.5795      1.5032        1.6558     |  2.0797      2.0141        2.1453     |  2.1550      2.0870        2.2231     |  1.8055      1.7250        1.8859     |  1.0311      0.9062        1.1560     |
|       12       |  1.5740      1.4975        1.6506     |  2.0742      2.0093        2.1391     |  2.1495      2.0827        2.2164     |  1.8000      1.7207        1.8793     |  1.0256      0.9014        1.1499     |
|       13       |  1.5681      1.4913        1.6449     |  2.0683      2.0040        2.1325     |  2.1436      2.0780        2.2092     |  1.7941      1.7160        1.8721     |  1.0197      0.8961        1.1432     |
|       14       |  1.5617      1.4846        1.6388     |  2.0619      1.9983        2.1254     |  2.1372      2.0729        2.2015     |  1.7876      1.7109        1.8644     |  1.0133      0.8904        1.1361     |
|       15       |  1.5548      1.4773        1.6323     |  2.0550      1.9921        2.1178     |  2.1303      2.0674        2.1932     |  1.7808      1.7054        1.8561     |  1.0064      0.8843        1.1284     |
|       16       |  1.5474      1.4694        1.6254     |  2.0476      1.9854        2.1098     |  2.1229      2.0615        2.1843     |  1.7734      1.6995        1.8473     |  0.9990      0.8777        1.1203     |
|       17       |  1.5396      1.4610        1.6181     |  2.0397      1.9782        2.1013     |  2.1151      2.0552        2.1750     |  1.7655      1.6931        1.8379     |  0.9911      0.8707        1.1116     |
|       18       |  1.5312      1.4521        1.6104     |  2.0314      1.9705        2.0923     |  2.1068      2.0484        2.1651     |  1.7572      1.6864        1.8281     |  0.9828      0.8631        1.1025     |
|       19       |  1.5225      1.4425        1.6024     |  2.0226      1.9623        2.0830     |  2.0980      2.0412        2.1547     |  1.7484      1.6792        1.8177     |  0.9740      0.8551        1.0929     |
|       20       |  1.5132      1.4323        1.5940     |  2.0134      1.9535        2.0732     |  2.0887      2.0335        2.1439     |  1.7392      1.6715        1.8068     |  0.9648      0.8467        1.0829     |
|       21       |  1.5034      1.4216        1.5853     |  2.0036      1.9441        2.0631     |  2.0789      2.0253        2.1326     |  1.7294      1.6634        1.7954     |  0.9550      0.8377        1.0724     |
|       22       |  1.4932      1.4102        1.5762     |  1.9934      1.9341        2.0527     |  2.0687      2.0166        2.1208     |  1.7192      1.6548        1.7836     |  0.9448      0.8282        1.0614     |
|       23       |  1.4825      1.3982        1.5668     |  1.9827      1.9235        2.0419     |  2.0580      2.0074        2.1086     |  1.7085      1.6457        1.7713     |  0.9341      0.8182        1.0500     |
|       24       |  1.4713      1.3856        1.5571     |  1.9715      1.9123        2.0307     |  2.0468      1.9977        2.0960     |  1.6973      1.6361        1.7586     |  0.9229      0.8077        1.0382     |
|       25       |  1.4597      1.3723        1.5471     |  1.9599      1.9004        2.0194     |  2.0352      1.9873        2.0831     |  1.6857      1.6259        1.7454     |  0.9113      0.7966        1.0259     |
|       26       |  1.4476      1.3584        1.5368     |  1.9478      1.8878        2.0077     |  2.0231      1.9762        2.0699     |  1.6735      1.6151        1.7320     |  0.8992      0.7850        1.0133     |
|       27       |  1.4350      1.3438        1.5261     |  1.9352      1.8745        1.9958     |  2.0105      1.9645        2.0564     |  1.6609      1.6038        1.7181     |  0.8866      0.7728        1.0003     |
|       28       |  1.4219      1.3286        1.5152     |  1.9221      1.8605        1.9836     |  1.9974      1.9521        2.0427     |  1.6479      1.5917        1.7040     |  0.8735      0.7601        0.9869     |
|       29       |  1.4084      1.3128        1.5040     |  1.9085      1.8458        1.9713     |  1.9839      1.9389        2.0288     |  1.6343      1.5790        1.6896     |  0.8599      0.7467        0.9732     |
|       30       |  1.3943      1.2962        1.4924     |  1.8945      1.8303        1.9587     |  1.9698      1.9248        2.0148     |  1.6203      1.5656        1.6750     |  0.8459      0.7327        0.9591     |
|       31       |  1.3798      1.2790        1.4806     |  1.8800      1.8141        1.9459     |  1.9553      1.9099        2.0007     |  1.6058      1.5514        1.6602     |  0.8314      0.7182        0.9447     |
|       32       |  1.3649      1.2612        1.4685     |  1.8650      1.7971        1.9330     |  1.9404      1.8942        1.9866     |  1.5908      1.5364        1.6453     |  0.8164      0.7029        0.9300     |
|       33       |  1.3494      1.2426        1.4562     |  1.8496      1.7794        1.9198     |  1.9249      1.8775        1.9723     |  1.5754      1.5206        1.6302     |  0.8010      0.6870        0.9149     |
|       34       |  1.3335      1.2234        1.4435     |  1.8337      1.7609        1.9065     |  1.9090      1.8599        1.9580     |  1.5594      1.5039        1.6150     |  0.7851      0.6705        0.8996     |
|       35       |  1.3171      1.2036        1.4306     |  1.8173      1.7416        1.8929     |  1.8926      1.8414        1.9437     |  1.5430      1.4863        1.5998     |  0.7687      0.6533        0.8841     |
|       36       |  1.3002      1.1830        1.4174     |  1.8004      1.7216        1.8791     |  1.8757      1.8221        1.9293     |  1.5262      1.4679        1.5845     |  0.7518      0.6353        0.8682     |
|       37       |  1.2828      1.1618        1.4039     |  1.7830      1.7009        1.8652     |  1.8584      1.8019        1.9148     |  1.5088      1.4485        1.5691     |  0.7344      0.6167        0.8522     |
|       38       |  1.2650      1.1400        1.3901     |  1.7652      1.6794        1.8510     |  1.8405      1.7808        1.9003     |  1.4910      1.4283        1.5537     |  0.7166      0.5974        0.8358     |
|       39       |  1.2467      1.1174        1.3760     |  1.7469      1.6572        1.8366     |  1.8222      1.7589        1.8855     |  1.4727      1.4072        1.5381     |  0.6983      0.5773        0.8193     |
|       40       |  1.2279      1.0942        1.3616     |  1.7281      1.6343        1.8219     |  1.8034      1.7362        1.8707     |  1.4539      1.3853        1.5225     |  0.6795      0.5565        0.8025     |
|       41       |  1.2087      1.0704        1.3470     |  1.7089      1.6107        1.8070     |  1.7842      1.7127        1.8556     |  1.4347      1.3625        1.5068     |  0.6603      0.5350        0.7856     |
|       42       |  1.1890      1.0459        1.3320     |  1.6891      1.5864        1.7919     |  1.7645      1.6885        1.8404     |  1.4149      1.3390        1.4909     |  0.6405      0.5127        0.7684     |
|       43       |  1.1687      1.0207        1.3168     |  1.6689      1.5614        1.7765     |  1.7443      1.6636        1.8250     |  1.3947      1.3146        1.4748     |  0.6203      0.4897        0.7510     |
|       44       |  1.1481      0.9949        1.3012     |  1.6482      1.5357        1.7608     |  1.7236      1.6379        1.8093     |  1.3740      1.2895        1.4586     |  0.5997      0.4659        0.7334     |
|       45       |  1.1269      0.9684        1.2854     |  1.6271      1.5093        1.7448     |  1.7024      1.6115        1.7934     |  1.3529      1.2636        1.4422     |  0.5785      0.4415        0.7155     |
|       46       |  1.1053      0.9413        1.2693     |  1.6055      1.4823        1.7286     |  1.6808      1.5844        1.7772     |  1.3313      1.2369        1.4256     |  0.5569      0.4162        0.6975     |
|       47       |  1.0832      0.9135        1.2528     |  1.5834      1.4546        1.7121     |  1.6587      1.5566        1.7607     |  1.3091      1.2095        1.4088     |  0.5348      0.3903        0.6793     |
|       48       |  1.0606      0.8851        1.2361     |  1.5608      1.4262        1.6954     |  1.6361      1.5282        1.7440     |  1.2866      1.1815        1.3917     |  0.5122      0.3635        0.6608     |
|       49       |  1.0375      0.8561        1.2190     |  1.5377      1.3971        1.6783     |  1.6130      1.4991        1.7270     |  1.2635      1.1527        1.3743     |  0.4891      0.3361        0.6421     |
|       50       |  1.0140      0.8264        1.2016     |  1.5142      1.3675        1.6609     |  1.5895      1.4693        1.7097     |  1.2400      1.1232        1.3567     |  0.4656      0.3079        0.6232     |
|________________|_______________________________________|_______________________________________|_______________________________________|_______________________________________|_______________________________________|

Figure 2

Data for Figure 2.1
SPAD=20 (Arb. unit)
__________________________________________________________________________________________________________________________________________________________________________________________________________________
|        |    Gs=         10      (mmol.m^{-2}/s)|    Gs=         30      (mmol.m^{-2}/s)|    Gs=         50      (mmol.m^{-2}/s)|    Gs=         70      (mmol.m^{-2}/s)|    Gs=         90      (mmol.m^{-2}/s)|
|________|_______________________________________|_______________________________________|_______________________________________|_______________________________________|_______________________________________|
|K^+ (mM)|meanSDW (g) SDW0.25 (g)   SDW0.75 (g)  |meanSDW (g) SDW0.25 (g)   SDW0.75 (g)  |meanSDW (g) SDW0.25 (g)   SDW0.75 (g)  |meanSDW (g) SDW0.25 (g)   SDW0.75 (g)  |meanSDW (g) SDW0.25 (g)   SDW0.75 (g)  |
|________|_______________________________________|_______________________________________|_______________________________________|_______________________________________|_______________________________________|
|   10   |  0.4200      0.4042        0.4357     |  0.9202      0.8655        0.9749     |  0.9955      0.9147        1.0762     |  0.6459      0.5436        0.7483     |  0.0000      0.0000        0.0153     |
|   15   |  0.4710      0.4574        0.4845     |  0.9712      0.9203        1.0220     |  1.0465      0.9693        1.1237     |  0.6970      0.5971        0.7969     |  0.0000      0.0000        0.0655     |
|   20   |  0.5208      0.5077        0.5339     |  1.0210      0.9737        1.0683     |  1.0963      1.0223        1.1703     |  0.7468      0.6491        0.8445     |  0.0000      0.0000        0.1146     |
|   25   |  0.5694      0.5550        0.5839     |  1.0696      1.0254        1.1138     |  1.1449      1.0739        1.2160     |  0.7954      0.6997        0.8911     |  0.0210      0.0000        0.1626     |
|   30   |  0.6168      0.5999        0.6338     |  1.1170      1.0756        1.1584     |  1.1923      1.1240        1.2607     |  0.8428      0.7489        0.9367     |  0.0684      0.0000        0.2096     |
|   35   |  0.6630      0.6430        0.6831     |  1.1632      1.1241        1.2023     |  1.2385      1.1726        1.3045     |  0.8890      0.7967        0.9814     |  0.1146      0.0000        0.2555     |
|   40   |  0.7080      0.6846        0.7314     |  1.2082      1.1710        1.2454     |  1.2835      1.2197        1.3474     |  0.9340      0.8431        1.0250     |  0.1596      0.0191        0.3002     |
|   45   |  0.7518      0.7250        0.7787     |  1.2520      1.2163        1.2878     |  1.3274      1.2654        1.3893     |  0.9778      0.8881        1.0675     |  0.2034      0.0631        0.3438     |
|   50   |  0.7944      0.7641        0.8247     |  1.2946      1.2600        1.3293     |  1.3700      1.3097        1.4302     |  1.0204      0.9318        1.1090     |  0.2460      0.1058        0.3862     |
|   55   |  0.8358      0.8022        0.8695     |  1.3360      1.3020        1.3700     |  1.4113      1.3526        1.4701     |  1.0618      0.9742        1.1495     |  0.2874      0.1473        0.4275     |
|   60   |  0.8760      0.8391        0.9130     |  1.3762      1.3425        1.4099     |  1.4515      1.3940        1.5091     |  1.1020      1.0152        1.1888     |  0.3276      0.1876        0.4676     |
|   65   |  0.9150      0.8750        0.9551     |  1.4152      1.3815        1.4490     |  1.4905      1.4341        1.5470     |  1.1410      1.0549        1.2271     |  0.3666      0.2267        0.5065     |
|   70   |  0.9528      0.9098        0.9959     |  1.4530      1.4190        1.4870     |  1.5283      1.4728        1.5839     |  1.1788      1.0934        1.2642     |  0.4044      0.2646        0.5442     |
|   75   |  0.9894      0.9435        1.0353     |  1.4896      1.4550        1.5241     |  1.5649      1.5101        1.6197     |  1.2154      1.1306        1.3001     |  0.4410      0.3013        0.5807     |
|   80   |  1.0248      0.9762        1.0734     |  1.5250      1.4897        1.5602     |  1.6003      1.5462        1.6544     |  1.2508      1.1666        1.3349     |  0.4764      0.3368        0.6159     |
|   85   |  1.0590      1.0078        1.1101     |  1.5591      1.5231        1.5952     |  1.6345      1.5809        1.6881     |  1.2849      1.2013        1.3685     |  0.5106      0.3712        0.6499     |
|   90   |  1.0919      1.0384        1.1455     |  1.5921      1.5552        1.6291     |  1.6674      1.6143        1.7206     |  1.3179      1.2349        1.4010     |  0.5435      0.4043        0.6827     |
|   95   |  1.1237      1.0679        1.1795     |  1.6239      1.5860        1.6618     |  1.6992      1.6465        1.7520     |  1.3497      1.2672        1.4322     |  0.5753      0.4364        0.7142     |
|  100   |  1.1543      1.0964        1.2122     |  1.6545      1.6156        1.6933     |  1.7298      1.6774        1.7822     |  1.3803      1.2983        1.4622     |  0.6059      0.4673        0.7445     |
|  105   |  1.1837      1.1238        1.2436     |  1.6838      1.6440        1.7237     |  1.7592      1.7070        1.8113     |  1.4096      1.3282        1.4910     |  0.6352      0.4970        0.7735     |
|  110   |  1.2118      1.1501        1.2736     |  1.7120      1.6712        1.7528     |  1.7873      1.7355        1.8392     |  1.4378      1.3570        1.5186     |  0.6634      0.5256        0.8012     |
|  115   |  1.2388      1.1754        1.3022     |  1.7390      1.6972        1.7808     |  1.8143      1.7627        1.8659     |  1.4648      1.3845        1.5450     |  0.6904      0.5531        0.8276     |
|  120   |  1.2646      1.1995        1.3296     |  1.7647      1.7220        1.8075     |  1.8401      1.7887        1.8915     |  1.4905      1.4110        1.5701     |  0.7161      0.5795        0.8528     |
|  125   |  1.2891      1.2226        1.3556     |  1.7893      1.7457        1.8329     |  1.8646      1.8134        1.9158     |  1.5151      1.4362        1.5940     |  0.7407      0.6047        0.8767     |
|  130   |  1.3125      1.2447        1.3803     |  1.8127      1.7681        1.8572     |  1.8880      1.8370        1.9390     |  1.5384      1.4603        1.6166     |  0.7641      0.6288        0.8993     |
|  135   |  1.3346      1.2656        1.4037     |  1.8348      1.7894        1.8802     |  1.9101      1.8593        1.9609     |  1.5606      1.4832        1.6380     |  0.7862      0.6518        0.9206     |
|  140   |  1.3556      1.2854        1.4258     |  1.8558      1.8095        1.9020     |  1.9311      1.8804        1.9817     |  1.5815      1.5049        1.6582     |  0.8072      0.6736        0.9407     |
|  145   |  1.3753      1.3041        1.4466     |  1.8755      1.8285        1.9225     |  1.9508      1.9003        2.0013     |  1.6013      1.5255        1.6771     |  0.8269      0.6944        0.9595     |
|  150   |  1.3939      1.3216        1.4661     |  1.8941      1.8462        1.9419     |  1.9694      1.9190        2.0198     |  1.6198      1.5449        1.6948     |  0.8455      0.7139        0.9770     |
|  155   |  1.4112      1.3381        1.4843     |  1.9114      1.8627        1.9601     |  1.9867      1.9364        2.0371     |  1.6372      1.5631        1.7112     |  0.8628      0.7324        0.9932     |
|  160   |  1.4274      1.3534        1.5013     |  1.9275      1.8779        1.9771     |  2.0029      1.9525        2.0532     |  1.6533      1.5802        1.7265     |  0.8789      0.7497        1.0081     |
|  165   |  1.4423      1.3675        1.5171     |  1.9425      1.8919        1.9930     |  2.0178      1.9674        2.0682     |  1.6683      1.5960        1.7405     |  0.8939      0.7659        1.0218     |
|  170   |  1.4560      1.3804        1.5316     |  1.9562      1.9047        2.0077     |  2.0315      1.9809        2.0822     |  1.6820      1.6106        1.7534     |  0.9076      0.7810        1.0342     |
|  175   |  1.4686      1.3922        1.5450     |  1.9687      1.9161        2.0213     |  2.0441      1.9931        2.0950     |  1.6945      1.6240        1.7651     |  0.9201      0.7949        1.0454     |
|  180   |  1.4799      1.4027        1.5571     |  1.9801      1.9263        2.0338     |  2.0554      2.0040        2.1068     |  1.7059      1.6361        1.7756     |  0.9315      0.8076        1.0553     |
|  185   |  1.4900      1.4120        1.5680     |  1.9902      1.9351        2.0453     |  2.0655      2.0135        2.1176     |  1.7160      1.6469        1.7850     |  0.9416      0.8192        1.0640     |
|  190   |  1.4989      1.4201        1.5778     |  1.9991      1.9426        2.0556     |  2.0744      2.0216        2.1273     |  1.7249      1.6565        1.7933     |  0.9505      0.8295        1.0715     |
|  195   |  1.5067      1.4268        1.5865     |  2.0068      1.9487        2.0649     |  2.0822      2.0283        2.1361     |  1.7326      1.6647        1.8006     |  0.9582      0.8387        1.0778     |
|  200   |  1.5132      1.4323        1.5940     |  2.0134      1.9535        2.0732     |  2.0887      2.0335        2.1439     |  1.7392      1.6715        1.8068     |  0.9648      0.8467        1.0829     |
|  205   |  1.5185      1.4365        1.6005     |  2.0187      1.9568        2.0805     |  2.0940      2.0373        2.1507     |  1.7445      1.6770        1.8120     |  0.9701      0.8534        1.0868     |
|  210   |  1.5226      1.4394        1.6058     |  2.0228      1.9588        2.0868     |  2.0981      2.0396        2.1566     |  1.7486      1.6810        1.8162     |  0.9742      0.8589        1.0895     |
|  215   |  1.5255      1.4409        1.6102     |  2.0257      1.9593        2.0921     |  2.1010      2.0404        2.1617     |  1.7515      1.6836        1.8194     |  0.9771      0.8631        1.0911     |
|  220   |  1.5272      1.4410        1.6135     |  2.0274      1.9584        2.0965     |  2.1027      2.0397        2.1657     |  1.7532      1.6847        1.8217     |  0.9788      0.8660        1.0917     |
|  225   |  1.5277      1.4397        1.6157     |  2.0279      1.9560        2.0998     |  2.1032      2.0375        2.1689     |  1.7537      1.6842        1.8232     |  0.9793      0.8676        1.0911     |
|  230   |  1.5270      1.4371        1.6170     |  2.0272      1.9522        2.1023     |  2.1025      2.0339        2.1712     |  1.7530      1.6822        1.8238     |  0.9786      0.8678        1.0894     |
|  235   |  1.5251      1.4330        1.6173     |  2.0253      1.9469        2.1037     |  2.1006      2.0287        2.1726     |  1.7511      1.6787        1.8235     |  0.9767      0.8667        1.0868     |
|  240   |  1.5220      1.4274        1.6167     |  2.0222      1.9401        2.1043     |  2.0975      2.0220        2.1731     |  1.7480      1.6736        1.8224     |  0.9736      0.8641        1.0831     |
|  245   |  1.5177      1.4204        1.6150     |  2.0179      1.9319        2.1039     |  2.0932      2.0138        2.1727     |  1.7437      1.6669        1.8205     |  0.9693      0.8601        1.0785     |
|  250   |  1.5122      1.4120        1.6125     |  2.0124      1.9223        2.1025     |  2.0877      2.0040        2.1714     |  1.7382      1.6586        1.8178     |  0.9638      0.8547        1.0729     |
|  255   |  1.5055      1.4020        1.6090     |  2.0057      1.9111        2.1003     |  2.0810      1.9928        2.1692     |  1.7315      1.6487        1.8143     |  0.9571      0.8477        1.0665     |
|  260   |  1.4976      1.3906        1.6046     |  1.9978      1.8985        2.0970     |  2.0731      1.9802        2.1660     |  1.7236      1.6372        1.8099     |  0.9492      0.8392        1.0591     |
|  265   |  1.4885      1.3777        1.5993     |  1.9887      1.8844        2.0929     |  2.0640      1.9660        2.1620     |  1.7145      1.6242        1.8048     |  0.9401      0.8292        1.0510     |
|  270   |  1.4782      1.3633        1.5931     |  1.9783      1.8689        2.0878     |  2.0537      1.9503        2.1570     |  1.7041      1.6095        1.7988     |  0.9297      0.8175        1.0420     |
|  275   |  1.4666      1.3474        1.5859     |  1.9668      1.8519        2.0817     |  2.0421      1.9332        2.1511     |  1.6926      1.5933        1.7919     |  0.9182      0.8043        1.0321     |
|  280   |  1.4539      1.3299        1.5779     |  1.9541      1.8334        2.0748     |  2.0294      1.9146        2.1442     |  1.6799      1.5755        1.7842     |  0.9055      0.7895        1.0215     |
|  285   |  1.4400      1.3110        1.5689     |  1.9402      1.8135        2.0668     |  2.0155      1.8946        2.1364     |  1.6660      1.5562        1.7757     |  0.8916      0.7730        1.0102     |
|  290   |  1.4249      1.2907        1.5591     |  1.9250      1.7922        2.0579     |  2.0004      1.8730        2.1277     |  1.6508      1.5354        1.7663     |  0.8764      0.7548        0.9980     |
|  295   |  1.4085      1.2688        1.5483     |  1.9087      1.7693        2.0481     |  1.9840      1.8501        2.1180     |  1.6345      1.5130        1.7560     |  0.8601      0.7351        0.9851     |
|  300   |  1.3910      1.2454        1.5366     |  1.8912      1.7451        2.0373     |  1.9665      1.8256        2.1074     |  1.6170      1.4891        1.7448     |  0.8426      0.7137        0.9715     |
|________|_______________________________________|_______________________________________|_______________________________________|_______________________________________|_______________________________________|

Data for Figure 2.2
SPAD=30 (Arb. unit)
__________________________________________________________________________________________________________________________________________________________________________________________________________________
|        |    Gs=         10      (mmol.m^{-2}/s)|    Gs=         30      (mmol.m^{-2}/s)|    Gs=         50      (mmol.m^{-2}/s)|    Gs=         70      (mmol.m^{-2}/s)|    Gs=         90      (mmol.m^{-2}/s)|
|________|_______________________________________|_______________________________________|_______________________________________|_______________________________________|_______________________________________|
|K^+ (mM)|meanSDW (g) SDW0.25 (g)   SDW0.75 (g)  |meanSDW (g) SDW0.25 (g)   SDW0.75 (g)  |meanSDW (g) SDW0.25 (g)   SDW0.75 (g)  |meanSDW (g) SDW0.25 (g)   SDW0.75 (g)  |meanSDW (g) SDW0.25 (g)   SDW0.75 (g)  |
|________|_______________________________________|_______________________________________|_______________________________________|_______________________________________|_______________________________________|
|   10   |  0.3011      0.2594        0.3429     |  0.8013      0.7573        0.8453     |  0.8766      0.8142        0.9391     |  0.5271      0.4416        0.6126     |  0.0000      0.0000        0.0000     |
|   15   |  0.3521      0.3105        0.3937     |  0.8523      0.8126        0.8920     |  0.9276      0.8693        0.9860     |  0.5781      0.4953        0.6609     |  0.0000      0.0000        0.0000     |
|   20   |  0.4020      0.3599        0.4440     |  0.9021      0.8663        0.9380     |  0.9775      0.9230        1.0319     |  0.6279      0.5475        0.7084     |  0.0000      0.0000        0.0000     |
|   25   |  0.4506      0.4075        0.4937     |  0.9508      0.9184        0.9831     |  1.0261      0.9752        1.0770     |  0.6765      0.5982        0.7549     |  0.0000      0.0000        0.0344     |
|   30   |  0.4980      0.4534        0.5426     |  0.9982      0.9688        1.0276     |  1.0735      1.0259        1.1211     |  0.7240      0.6474        0.8005     |  0.0000      0.0000        0.0815     |
|   35   |  0.5442      0.4978        0.5906     |  1.0444      1.0174        1.0713     |  1.1197      1.0750        1.1644     |  0.7702      0.6953        0.8451     |  0.0000      0.0000        0.1275     |
|   40   |  0.5892      0.5407        0.6377     |  1.0894      1.0642        1.1145     |  1.1647      1.1227        1.2067     |  0.8152      0.7416        0.8887     |  0.0408      0.0000        0.1724     |
|   45   |  0.6330      0.5823        0.6837     |  1.1332      1.1092        1.1571     |  1.2085      1.1688        1.2482     |  0.8590      0.7866        0.9313     |  0.0846      0.0000        0.2162     |
|   50   |  0.6756      0.6225        0.7287     |  1.1758      1.1523        1.1992     |  1.2511      1.2134        1.2888     |  0.9016      0.8302        0.9729     |  0.1272      0.0000        0.2588     |
|   55   |  0.7170      0.6615        0.7725     |  1.2172      1.1937        1.2407     |  1.2925      1.2565        1.3285     |  0.9430      0.8725        1.0134     |  0.1686      0.0369        0.3003     |
|   60   |  0.7572      0.6992        0.8151     |  1.2574      1.2333        1.2814     |  1.3327      1.2981        1.3673     |  0.9832      0.9134        1.0529     |  0.2088      0.0770        0.3405     |
|   65   |  0.7962      0.7358        0.8566     |  1.2964      1.2713        1.3214     |  1.3717      1.3382        1.4052     |  1.0221      0.9530        1.0913     |  0.2478      0.1159        0.3796     |
|   70   |  0.8340      0.7712        0.8968     |  1.3341      1.3078        1.3605     |  1.4095      1.3768        1.4421     |  1.0599      0.9913        1.1286     |  0.2855      0.1536        0.4175     |
|   75   |  0.8706      0.8054        0.9357     |  1.3707      1.3429        1.3986     |  1.4461      1.4140        1.4781     |  1.0965      1.0284        1.1647     |  0.3221      0.1901        0.4541     |
|   80   |  0.9059      0.8385        0.9733     |  1.4061      1.3766        1.4356     |  1.4814      1.4498        1.5131     |  1.1319      1.0641        1.1997     |  0.3575      0.2255        0.4895     |
|   85   |  0.9401      0.8705        1.0097     |  1.4403      1.4091        1.4715     |  1.5156      1.4842        1.5471     |  1.1661      1.0987        1.2335     |  0.3917      0.2597        0.5237     |
|   90   |  0.9731      0.9014        1.0448     |  1.4733      1.4404        1.5062     |  1.5486      1.5172        1.5800     |  1.1991      1.1320        1.2661     |  0.4247      0.2927        0.5566     |
|   95   |  1.0049      0.9312        1.0785     |  1.5050      1.4705        1.5396     |  1.5804      1.5490        1.6118     |  1.2308      1.1641        1.2976     |  0.4565      0.3246        0.5883     |
|  100   |  1.0354      0.9599        1.1110     |  1.5356      1.4994        1.5719     |  1.6109      1.5794        1.6425     |  1.2614      1.1950        1.3278     |  0.4870      0.3554        0.6187     |
|  105   |  1.0648      0.9874        1.1422     |  1.5650      1.5271        1.6028     |  1.6403      1.6086        1.6720     |  1.2908      1.2248        1.3568     |  0.5164      0.3850        0.6478     |
|  110   |  1.0930      1.0139        1.1720     |  1.5932      1.5537        1.6326     |  1.6685      1.6366        1.7004     |  1.3190      1.2533        1.3846     |  0.5446      0.4134        0.6757     |
|  115   |  1.1199      1.0393        1.2006     |  1.6201      1.5792        1.6610     |  1.6954      1.6633        1.7276     |  1.3459      1.2807        1.4111     |  0.5715      0.4408        0.7023     |
|  120   |  1.1457      1.0636        1.2279     |  1.6459      1.6035        1.6882     |  1.7212      1.6888        1.7537     |  1.3717      1.3070        1.4364     |  0.5973      0.4670        0.7276     |
|  125   |  1.1703      1.0867        1.2538     |  1.6704      1.6267        1.7142     |  1.7458      1.7130        1.7785     |  1.3962      1.3321        1.4604     |  0.6218      0.4921        0.7516     |
|  130   |  1.1936      1.1088        1.2785     |  1.6938      1.6488        1.7388     |  1.7691      1.7361        1.8022     |  1.4196      1.3560        1.4832     |  0.6452      0.5161        0.7743     |
|  135   |  1.2158      1.1297        1.3018     |  1.7160      1.6696        1.7623     |  1.7913      1.7579        1.8246     |  1.4417      1.3788        1.5047     |  0.6674      0.5390        0.7957     |
|  140   |  1.2367      1.1495        1.3239     |  1.7369      1.6894        1.7844     |  1.8122      1.7786        1.8459     |  1.4627      1.4004        1.5250     |  0.6883      0.5607        0.8159     |
|  145   |  1.2565      1.1682        1.3447     |  1.7567      1.7079        1.8054     |  1.8320      1.7980        1.8660     |  1.4824      1.4209        1.5440     |  0.7081      0.5813        0.8348     |
|  150   |  1.2750      1.1858        1.3643     |  1.7752      1.7253        1.8251     |  1.8505      1.8161        1.8849     |  1.5010      1.4402        1.5618     |  0.7266      0.6008        0.8524     |
|  155   |  1.2924      1.2022        1.3826     |  1.7925      1.7415        1.8436     |  1.8679      1.8330        1.9027     |  1.5183      1.4583        1.5784     |  0.7439      0.6192        0.8687     |
|  160   |  1.3085      1.2174        1.3996     |  1.8087      1.7564        1.8610     |  1.8840      1.8487        1.9194     |  1.5345      1.4753        1.5937     |  0.7601      0.6365        0.8837     |
|  165   |  1.3234      1.2315        1.4154     |  1.8236      1.7701        1.8771     |  1.8989      1.8630        1.9349     |  1.5494      1.4910        1.6078     |  0.7750      0.6526        0.8975     |
|  170   |  1.3372      1.2444        1.4300     |  1.8374      1.7826        1.8921     |  1.9127      1.8760        1.9494     |  1.5631      1.5055        1.6208     |  0.7888      0.6675        0.9100     |
|  175   |  1.3497      1.2561        1.4433     |  1.8499      1.7938        1.9059     |  1.9252      1.8876        1.9628     |  1.5757      1.5188        1.6326     |  0.8013      0.6813        0.9212     |
|  180   |  1.3610      1.2666        1.4555     |  1.8612      1.8038        1.9187     |  1.9365      1.8979        1.9752     |  1.5870      1.5308        1.6432     |  0.8126      0.6940        0.9313     |
|  185   |  1.3712      1.2759        1.4665     |  1.8713      1.8124        1.9303     |  1.9467      1.9068        1.9866     |  1.5971      1.5415        1.6528     |  0.8227      0.7055        0.9400     |
|  190   |  1.3801      1.2839        1.4763     |  1.8803      1.8197        1.9408     |  1.9556      1.9142        1.9970     |  1.6061      1.5509        1.6612     |  0.8317      0.7158        0.9476     |
|  195   |  1.3878      1.2907        1.4849     |  1.8880      1.8257        1.9503     |  1.9633      1.9202        2.0064     |  1.6138      1.5589        1.6686     |  0.8394      0.7249        0.9539     |
|  200   |  1.3943      1.2962        1.4924     |  1.8945      1.8303        1.9587     |  1.9698      1.9248        2.0148     |  1.6203      1.5656        1.6750     |  0.8459      0.7327        0.9591     |
|  205   |  1.3996      1.3004        1.4988     |  1.8998      1.8336        1.9661     |  1.9751      1.9280        2.0223     |  1.6256      1.5708        1.6804     |  0.8512      0.7394        0.9631     |
|  210   |  1.4038      1.3034        1.5041     |  1.9039      1.8354        1.9725     |  1.9793      1.9296        2.0289     |  1.6297      1.5745        1.6849     |  0.8553      0.7448        0.9659     |
|  215   |  1.4067      1.3050        1.5084     |  1.9068      1.8359        1.9778     |  1.9822      1.9298        2.0346     |  1.6326      1.5768        1.6885     |  0.8583      0.7489        0.9676     |
|  220   |  1.4084      1.3052        1.5115     |  1.9086      1.8349        1.9822     |  1.9839      1.9285        2.0393     |  1.6344      1.5775        1.6912     |  0.8600      0.7517        0.9682     |
|  225   |  1.4089      1.3041        1.5137     |  1.9091      1.8325        1.9856     |  1.9844      1.9257        2.0431     |  1.6349      1.5766        1.6931     |  0.8605      0.7533        0.9677     |
|  230   |  1.4082      1.3016        1.5148     |  1.9084      1.8287        1.9880     |  1.9837      1.9215        2.0459     |  1.6342      1.5741        1.6942     |  0.8598      0.7534        0.9661     |
|  235   |  1.4063      1.2977        1.5149     |  1.9065      1.8235        1.9895     |  1.9818      1.9157        2.0478     |  1.6323      1.5701        1.6944     |  0.8579      0.7522        0.9636     |
|  240   |  1.4032      1.2924        1.5139     |  1.9034      1.8168        1.9900     |  1.9787      1.9086        2.0488     |  1.6292      1.5645        1.6938     |  0.8548      0.7495        0.9600     |
|  245   |  1.3989      1.2857        1.5121     |  1.8991      1.8086        1.9895     |  1.9744      1.8999        2.0489     |  1.6249      1.5572        1.6925     |  0.8505      0.7454        0.9555     |
|  250   |  1.3934      1.2775        1.5092     |  1.8936      1.7990        1.9881     |  1.9689      1.8898        2.0480     |  1.6193      1.5484        1.6903     |  0.8450      0.7398        0.9501     |
|  255   |  1.3867      1.2679        1.5054     |  1.8868      1.7879        1.9857     |  1.9622      1.8782        2.0462     |  1.6126      1.5380        1.6873     |  0.8382      0.7328        0.9437     |
|  260   |  1.3787      1.2568        1.5007     |  1.8789      1.7754        1.9824     |  1.9543      1.8651        2.0434     |  1.6047      1.5260        1.6835     |  0.8303      0.7241        0.9365     |
|  265   |  1.3696      1.2443        1.4950     |  1.8698      1.7614        1.9782     |  1.9451      1.8506        2.0396     |  1.5956      1.5124        1.6788     |  0.8212      0.7139        0.9285     |
|  270   |  1.3593      1.2302        1.4884     |  1.8595      1.7460        1.9730     |  1.9348      1.8347        2.0350     |  1.5853      1.4973        1.6733     |  0.8109      0.7022        0.9196     |
|  275   |  1.3478      1.2147        1.4809     |  1.8480      1.7291        1.9669     |  1.9233      1.8173        2.0293     |  1.5738      1.4806        1.6669     |  0.7994      0.6888        0.9100     |
|  280   |  1.3351      1.1977        1.4724     |  1.8352      1.7107        1.9598     |  1.9106      1.7984        2.0227     |  1.5610      1.4624        1.6597     |  0.7867      0.6738        0.8995     |
|  285   |  1.3211      1.1792        1.4631     |  1.8213      1.6909        1.9517     |  1.8966      1.7781        2.0151     |  1.5471      1.4427        1.6515     |  0.7727      0.6571        0.8883     |
|  290   |  1.3060      1.1592        1.4528     |  1.8062      1.6696        1.9428     |  1.8815      1.7564        2.0066     |  1.5320      1.4215        1.6425     |  0.7576      0.6388        0.8763     |
|  295   |  1.2897      1.1377        1.4417     |  1.7899      1.6469        1.9328     |  1.8652      1.7333        1.9971     |  1.5157      1.3988        1.6325     |  0.7413      0.6189        0.8636     |
|  300   |  1.2721      1.1147        1.4296     |  1.7723      1.6227        1.9219     |  1.8476      1.7087        1.9866     |  1.4981      1.3746        1.6216     |  0.7237      0.5973        0.8501     |
|________|_______________________________________|_______________________________________|_______________________________________|_______________________________________|_______________________________________|

Data for Figure 2.3
SPAD=40 (Arb. unit)
__________________________________________________________________________________________________________________________________________________________________________________________________________________
|        |    Gs=         10      (mmol.m^{-2}/s)|    Gs=         30      (mmol.m^{-2}/s)|    Gs=         50      (mmol.m^{-2}/s)|    Gs=         70      (mmol.m^{-2}/s)|    Gs=         90      (mmol.m^{-2}/s)|
|________|_______________________________________|_______________________________________|_______________________________________|_______________________________________|_______________________________________|
|K^+ (mM)|meanSDW (g) SDW0.25 (g)   SDW0.75 (g)  |meanSDW (g) SDW0.25 (g)   SDW0.75 (g)  |meanSDW (g) SDW0.25 (g)   SDW0.75 (g)  |meanSDW (g) SDW0.25 (g)   SDW0.75 (g)  |meanSDW (g) SDW0.25 (g)   SDW0.75 (g)  |
|________|_______________________________________|_______________________________________|_______________________________________|_______________________________________|_______________________________________|
|   10   |  0.1347      0.0467        0.2228     |  0.6349      0.5688        0.7010     |  0.7102      0.6457        0.7748     |  0.3607      0.2783        0.4431     |  0.0000      0.0000        0.0000     |
|   15   |  0.1858      0.0973        0.2742     |  0.6859      0.6220        0.7499     |  0.7613      0.7001        0.8224     |  0.4117      0.3316        0.4918     |  0.0000      0.0000        0.0000     |
|   20   |  0.2356      0.1465        0.3246     |  0.7357      0.6735        0.7980     |  0.8111      0.7530        0.8692     |  0.4615      0.3834        0.5396     |  0.0000      0.0000        0.0000     |
|   25   |  0.2842      0.1942        0.3741     |  0.7844      0.7235        0.8453     |  0.8597      0.8043        0.9151     |  0.5102      0.4337        0.5866     |  0.0000      0.0000        0.0000     |
|   30   |  0.3316      0.2405        0.4227     |  0.8318      0.7718        0.8917     |  0.9071      0.8540        0.9602     |  0.5576      0.4826        0.6326     |  0.0000      0.0000        0.0000     |
|   35   |  0.3778      0.2854        0.4702     |  0.8780      0.8186        0.9374     |  0.9533      0.9021        1.0045     |  0.6038      0.5299        0.6776     |  0.0000      0.0000        0.0000     |
|   40   |  0.4228      0.3290        0.5166     |  0.9230      0.8638        0.9822     |  0.9983      0.9487        1.0479     |  0.6488      0.5759        0.7217     |  0.0000      0.0000        0.0080     |
|   45   |  0.4666      0.3713        0.5619     |  0.9668      0.9075        1.0261     |  1.0421      0.9937        1.0905     |  0.6926      0.6204        0.7648     |  0.0000      0.0000        0.0520     |
|   50   |  0.5092      0.4122        0.6062     |  1.0094      0.9497        1.0690     |  1.0847      1.0373        1.1322     |  0.7352      0.6635        0.8068     |  0.0000      0.0000        0.0949     |
|   55   |  0.5506      0.4519        0.6493     |  1.0508      0.9905        1.1110     |  1.1261      1.0793        1.1729     |  0.7766      0.7053        0.8479     |  0.0022      0.0000        0.1366     |
|   60   |  0.5908      0.4904        0.6912     |  1.0910      1.0299        1.1520     |  1.1663      1.1198        1.2128     |  0.8168      0.7457        0.8878     |  0.0424      0.0000        0.1771     |
|   65   |  0.6298      0.5276        0.7319     |  1.1300      1.0680        1.1919     |  1.2053      1.1589        1.2517     |  0.8558      0.7848        0.9267     |  0.0814      0.0000        0.2165     |
|   70   |  0.6676      0.5637        0.7715     |  1.1678      1.1047        1.2308     |  1.2431      1.1966        1.2896     |  0.8935      0.8227        0.9644     |  0.1192      0.0000        0.2546     |
|   75   |  0.7042      0.5985        0.8098     |  1.2043      1.1402        1.2685     |  1.2797      1.2329        1.3264     |  0.9301      0.8592        1.0010     |  0.1557      0.0201        0.2914     |
|   80   |  0.7395      0.6322        0.8469     |  1.2397      1.1744        1.3051     |  1.3150      1.2679        1.3622     |  0.9655      0.8946        1.0365     |  0.1911      0.0552        0.3271     |
|   85   |  0.7737      0.6647        0.8827     |  1.2739      1.2073        1.3405     |  1.3492      1.3015        1.3969     |  0.9997      0.9286        1.0708     |  0.2253      0.0891        0.3615     |
|   90   |  0.8067      0.6961        0.9173     |  1.3069      1.2390        1.3748     |  1.3822      1.3339        1.4305     |  1.0327      0.9615        1.1038     |  0.2583      0.1219        0.3946     |
|   95   |  0.8385      0.7263        0.9507     |  1.3387      1.2695        1.4078     |  1.4140      1.3650        1.4629     |  1.0644      0.9932        1.1357     |  0.2901      0.1536        0.4265     |
|  100   |  0.8690      0.7553        0.9828     |  1.3692      1.2988        1.4397     |  1.4446      1.3949        1.4942     |  1.0950      1.0237        1.1664     |  0.3206      0.1841        0.4571     |
|  105   |  0.8984      0.7832        1.0136     |  1.3986      1.3269        1.4703     |  1.4739      1.4236        1.5243     |  1.1244      1.0530        1.1958     |  0.3500      0.2135        0.4865     |
|  110   |  0.9266      0.8100        1.0432     |  1.4268      1.3538        1.4997     |  1.5021      1.4510        1.5531     |  1.1526      1.0811        1.2240     |  0.3782      0.2418        0.5146     |
|  115   |  0.9536      0.8356        1.0715     |  1.4537      1.3796        1.5279     |  1.5291      1.4773        1.5808     |  1.1795      1.1080        1.2510     |  0.4051      0.2689        0.5414     |
|  120   |  0.9793      0.8601        1.0985     |  1.4795      1.4042        1.5548     |  1.5548      1.5023        1.6073     |  1.2053      1.1338        1.2767     |  0.4309      0.2949        0.5669     |
|  125   |  1.0039      0.8835        1.1243     |  1.5041      1.4276        1.5805     |  1.5794      1.5262        1.6326     |  1.2298      1.1585        1.3012     |  0.4555      0.3198        0.5912     |
|  130   |  1.0272      0.9057        1.1487     |  1.5274      1.4498        1.6050     |  1.6027      1.5489        1.6566     |  1.2532      1.1820        1.3244     |  0.4788      0.3435        0.6141     |
|  135   |  1.0494      0.9268        1.1720     |  1.5496      1.4709        1.6282     |  1.6249      1.5703        1.6794     |  1.2754      1.2043        1.3464     |  0.5010      0.3661        0.6358     |
|  140   |  1.0703      0.9467        1.1939     |  1.5705      1.4908        1.6502     |  1.6458      1.5906        1.7011     |  1.2963      1.2255        1.3671     |  0.5219      0.3876        0.6562     |
|  145   |  1.0901      0.9655        1.2146     |  1.5903      1.5095        1.6710     |  1.6656      1.6097        1.7215     |  1.3161      1.2455        1.3866     |  0.5417      0.4080        0.6753     |
|  150   |  1.1086      0.9831        1.2341     |  1.6088      1.5270        1.6906     |  1.6841      1.6275        1.7408     |  1.3346      1.2643        1.4049     |  0.5602      0.4273        0.6931     |
|  155   |  1.1260      0.9996        1.2523     |  1.6262      1.5433        1.7090     |  1.7015      1.6441        1.7588     |  1.3519      1.2820        1.4219     |  0.5776      0.4454        0.7097     |
|  160   |  1.1421      1.0149        1.2693     |  1.6423      1.5584        1.7262     |  1.7176      1.6595        1.7757     |  1.3681      1.2984        1.4377     |  0.5937      0.4624        0.7250     |
|  165   |  1.1570      1.0291        1.2850     |  1.6572      1.5723        1.7422     |  1.7326      1.6737        1.7914     |  1.3830      1.3137        1.4523     |  0.6086      0.4782        0.7390     |
|  170   |  1.1708      1.0420        1.2996     |  1.6710      1.5850        1.7570     |  1.7463      1.6865        1.8060     |  1.3968      1.3278        1.4658     |  0.6224      0.4929        0.7518     |
|  175   |  1.1833      1.0538        1.3129     |  1.6835      1.5964        1.7706     |  1.7588      1.6981        1.8195     |  1.4093      1.3406        1.4780     |  0.6349      0.5065        0.7633     |
|  180   |  1.1946      1.0643        1.3250     |  1.6948      1.6065        1.7831     |  1.7702      1.7084        1.8319     |  1.4206      1.3521        1.4891     |  0.6462      0.5189        0.7736     |
|  185   |  1.2048      1.0736        1.3359     |  1.7050      1.6154        1.7945     |  1.7803      1.7174        1.8432     |  1.4307      1.3624        1.4991     |  0.6564      0.5301        0.7826     |
|  190   |  1.2137      1.0817        1.3456     |  1.7139      1.6230        1.8047     |  1.7892      1.7250        1.8534     |  1.4397      1.3714        1.5080     |  0.6653      0.5401        0.7905     |
|  195   |  1.2214      1.0886        1.3542     |  1.7216      1.6293        1.8139     |  1.7969      1.7313        1.8625     |  1.4474      1.3790        1.5158     |  0.6730      0.5489        0.7971     |
|  200   |  1.2279      1.0942        1.3616     |  1.7281      1.6343        1.8219     |  1.8034      1.7362        1.8707     |  1.4539      1.3853        1.5225     |  0.6795      0.5565        0.8025     |
|  205   |  1.2333      1.0986        1.3679     |  1.7334      1.6380        1.8289     |  1.8088      1.7397        1.8778     |  1.4592      1.3902        1.5282     |  0.6848      0.5629        0.8068     |
|  210   |  1.2374      1.1017        1.3731     |  1.7375      1.6403        1.8348     |  1.8129      1.7418        1.8839     |  1.4633      1.3937        1.5329     |  0.6890      0.5680        0.8099     |
|  215   |  1.2403      1.1035        1.3771     |  1.7405      1.6413        1.8396     |  1.8158      1.7425        1.8890     |  1.4663      1.3958        1.5367     |  0.6919      0.5718        0.8119     |
|  220   |  1.2420      1.1039        1.3800     |  1.7422      1.6409        1.8435     |  1.8175      1.7418        1.8932     |  1.4680      1.3964        1.5395     |  0.6936      0.5744        0.8127     |
|  225   |  1.2425      1.1031        1.3819     |  1.7427      1.6391        1.8463     |  1.8180      1.7396        1.8964     |  1.4685      1.3956        1.5413     |  0.6941      0.5756        0.8125     |
|  230   |  1.2418      1.1009        1.3827     |  1.7420      1.6359        1.8481     |  1.8173      1.7360        1.8986     |  1.4678      1.3932        1.5423     |  0.6934      0.5755        0.8112     |
|  235   |  1.2399      1.0974        1.3824     |  1.7401      1.6313        1.8489     |  1.8154      1.7309        1.8999     |  1.4659      1.3893        1.5424     |  0.6915      0.5741        0.8089     |
|  240   |  1.2368      1.0924        1.3811     |  1.7370      1.6252        1.8487     |  1.8123      1.7244        1.9002     |  1.4628      1.3839        1.5416     |  0.6884      0.5712        0.8055     |
|  245   |  1.2325      1.0862        1.3788     |  1.7327      1.6177        1.8476     |  1.8080      1.7164        1.8996     |  1.4585      1.3770        1.5399     |  0.6841      0.5670        0.8012     |
|  250   |  1.2270      1.0785        1.3755     |  1.7272      1.6088        1.8455     |  1.8025      1.7069        1.8981     |  1.4530      1.3685        1.5374     |  0.6786      0.5612        0.7959     |
|  255   |  1.2203      1.0694        1.3712     |  1.7204      1.5985        1.8424     |  1.7958      1.6959        1.8956     |  1.4462      1.3584        1.5341     |  0.6719      0.5541        0.7896     |
|  260   |  1.2124      1.0588        1.3659     |  1.7125      1.5867        1.8384     |  1.7879      1.6835        1.8922     |  1.4383      1.3468        1.5298     |  0.6639      0.5454        0.7825     |
|  265   |  1.2032      1.0469        1.3596     |  1.7034      1.5734        1.8335     |  1.7787      1.6696        1.8879     |  1.4292      1.3337        1.5247     |  0.6548      0.5352        0.7745     |
|  270   |  1.1929      1.0334        1.3524     |  1.6931      1.5586        1.8276     |  1.7684      1.6542        1.8826     |  1.4189      1.3190        1.5188     |  0.6445      0.5234        0.7656     |
|  275   |  1.1814      1.0186        1.3442     |  1.6816      1.5424        1.8207     |  1.7569      1.6374        1.8764     |  1.4074      1.3028        1.5120     |  0.6330      0.5101        0.7559     |
|  280   |  1.1687      1.0022        1.3351     |  1.6689      1.5248        1.8130     |  1.7442      1.6191        1.8693     |  1.3946      1.2850        1.5043     |  0.6203      0.4952        0.7454     |
|  285   |  1.1547      0.9844        1.3251     |  1.6549      1.5056        1.8042     |  1.7303      1.5993        1.8612     |  1.3807      1.2657        1.4957     |  0.6063      0.4787        0.7340     |
|  290   |  1.1396      0.9651        1.3141     |  1.6398      1.4850        1.7946     |  1.7151      1.5781        1.8522     |  1.3656      1.2449        1.4862     |  0.5912      0.4606        0.7218     |
|  295   |  1.1233      0.9444        1.3022     |  1.6235      1.4629        1.7840     |  1.6988      1.5554        1.8422     |  1.3493      1.2226        1.4759     |  0.5749      0.4408        0.7089     |
|  300   |  1.1058      0.9221        1.2894     |  1.6059      1.4393        1.7725     |  1.6813      1.5312        1.8313     |  1.3317      1.1988        1.4646     |  0.5573      0.4195        0.6952     |
|________|_______________________________________|_______________________________________|_______________________________________|_______________________________________|_______________________________________|

Figure 3

Data for Figure 3.1
SPAD=20 (Arb. unit)
________________________________________________________________________________________________________________________________________________________________________________________________________
|                  |   K^+=         20         (mM)    |   K^+=         50         (mM)    |   K^+=         100        (mM)    |   K^+=         200        (mM)    |   K^+=         300        (mM)    |
|__________________|___________________________________|___________________________________|___________________________________|___________________________________|___________________________________|
|Gs (mmol.m^{-2}/s)|meanSDW (g) SDW0.25 (g) SDW0.75 (g)|meanSDW (g) SDW0.25 (g) SDW0.75 (g)|meanSDW (g) SDW0.25 (g) SDW0.75 (g)|meanSDW (g) SDW0.25 (g) SDW0.75 (g)|meanSDW (g) SDW0.25 (g) SDW0.75 (g)|
|__________________|___________________________________|___________________________________|___________________________________|___________________________________|___________________________________|
|        10        |  0.5208      0.5077      0.5339   |  0.7944      0.7641      0.8247   |  1.1543      1.0964      1.2122   |  1.5132      1.4323      1.5940   |  1.3910      1.2454      1.5366   |
|        12        |  0.5899      0.5762      0.6037   |  0.8636      0.8369      0.8903   |  1.2234      1.1696      1.2772   |  1.5823      1.5049      1.6598   |  1.4601      1.3147      1.6056   |
|        14        |  0.6548      0.6384      0.6712   |  0.9285      0.9044      0.9526   |  1.2883      1.2381      1.3385   |  1.6472      1.5728      1.7216   |  1.5250      1.3796      1.6704   |
|        16        |  0.7155      0.6954      0.7355   |  0.9891      0.9665      1.0117   |  1.3490      1.3019      1.3960   |  1.7078      1.6362      1.7795   |  1.5857      1.4402      1.7311   |
|        18        |  0.7719      0.7478      0.7960   |  1.0455      1.0232      1.0678   |  1.4053      1.3610      1.4497   |  1.7642      1.6950      1.8334   |  1.6420      1.4965      1.7876   |
|        20        |  0.8240      0.7958      0.8522   |  1.0976      1.0746      1.1207   |  1.4575      1.4152      1.4998   |  1.8164      1.7493      1.8834   |  1.6942      1.5485      1.8399   |
|        22        |  0.8719      0.8396      0.9042   |  1.1455      1.1209      1.1702   |  1.5054      1.4647      1.5460   |  1.8643      1.7991      1.9295   |  1.7421      1.5963      1.8879   |
|        24        |  0.9155      0.8792      0.9519   |  1.1892      1.1624      1.2159   |  1.5490      1.5095      1.5886   |  1.9079      1.8443      1.9715   |  1.7857      1.6398      1.9317   |
|        26        |  0.9549      0.9148      0.9951   |  1.2286      1.1993      1.2578   |  1.5884      1.5495      1.6273   |  1.9473      1.8852      2.0095   |  1.8251      1.6791      1.9712   |
|        28        |  0.9901      0.9463      1.0339   |  1.2637      1.2318      1.2956   |  1.6236      1.5849      1.6623   |  1.9825      1.9215      2.0434   |  1.8603      1.7142      2.0064   |
|        30        |  1.0210      0.9737      1.0683   |  1.2946      1.2600      1.3293   |  1.6545      1.6156      1.6933   |  2.0134      1.9535      2.0732   |  1.8912      1.7451      2.0373   |
|        32        |  1.0476      0.9970      1.0983   |  1.3213      1.2838      1.3587   |  1.6811      1.6418      1.7205   |  2.0400      1.9811      2.0990   |  1.9178      1.7718      2.0639   |
|        34        |  1.0700      1.0163      1.1238   |  1.3437      1.3035      1.3839   |  1.7035      1.6634      1.7437   |  2.0624      2.0042      2.1206   |  1.9402      1.7943      2.0861   |
|        36        |  1.0882      1.0314      1.1449   |  1.3618      1.3189      1.4047   |  1.7217      1.6805      1.7628   |  2.0806      2.0231      2.1381   |  1.9584      1.8128      2.1040   |
|        38        |  1.1021      1.0425      1.1617   |  1.3757      1.3302      1.4213   |  1.7356      1.6933      1.7779   |  2.0945      2.0376      2.1514   |  1.9723      1.8270      2.1176   |
|        40        |  1.1118      1.0495      1.1740   |  1.3854      1.3373      1.4335   |  1.7452      1.7015      1.7889   |  2.1041      2.0477      2.1605   |  1.9819      1.8371      2.1268   |
|        42        |  1.1172      1.0524      1.1820   |  1.3908      1.3402      1.4414   |  1.7506      1.7055      1.7958   |  2.1095      2.0536      2.1655   |  1.9874      1.8431      2.1316   |
|        44        |  1.1183      1.0511      1.1856   |  1.3920      1.3389      1.4450   |  1.7518      1.7050      1.7986   |  2.1107      2.0551      2.1663   |  1.9885      1.8450      2.1321   |
|        46        |  1.1152      1.0457      1.1848   |  1.3889      1.3334      1.4443   |  1.7487      1.7002      1.7973   |  2.1076      2.0522      2.1630   |  1.9854      1.8427      2.1282   |
|        48        |  1.1079      1.0361      1.1797   |  1.3815      1.3237      1.4394   |  1.7414      1.6910      1.7918   |  2.1003      2.0451      2.1555   |  1.9781      1.8362      2.1200   |
|        50        |  1.0963      1.0223      1.1703   |  1.3700      1.3097      1.4302   |  1.7298      1.6774      1.7822   |  2.0887      2.0335      2.1439   |  1.9665      1.8256      2.1074   |
|        52        |  1.0805      1.0043      1.1566   |  1.3541      1.2915      1.4168   |  1.7140      1.6594      1.7685   |  2.0728      2.0175      2.1282   |  1.9507      1.8109      2.0904   |
|        54        |  1.0604      0.9821      1.1387   |  1.3340      1.2690      1.3991   |  1.6939      1.6371      1.7507   |  2.0528      1.9972      2.1083   |  1.9306      1.7920      2.0692   |
|        56        |  1.0361      0.9557      1.1165   |  1.3097      1.2421      1.3773   |  1.6695      1.6103      1.7288   |  2.0284      1.9724      2.0845   |  1.9062      1.7689      2.0436   |
|        58        |  1.0075      0.9249      1.0901   |  1.2811      1.2110      1.3512   |  1.6410      1.5791      1.7028   |  1.9999      1.9431      2.0566   |  1.8777      1.7417      2.0137   |
|        60        |  0.9747      0.8899      1.0594   |  1.2483      1.1755      1.3211   |  1.6081      1.5435      1.6727   |  1.9670      1.9093      2.0248   |  1.8448      1.7102      1.9795   |
|        62        |  0.9376      0.8505      1.0247   |  1.2112      1.1356      1.2868   |  1.5711      1.5035      1.6387   |  1.9299      1.8709      1.9890   |  1.8078      1.6745      1.9410   |
|        64        |  0.8963      0.8067      0.9858   |  1.1699      1.0913      1.2485   |  1.5297      1.4589      1.6006   |  1.8886      1.8280      1.9492   |  1.7664      1.6346      1.8983   |
|        66        |  0.8507      0.7586      0.9427   |  1.1243      1.0426      1.2060   |  1.4842      1.4099      1.5584   |  1.8430      1.7805      1.9056   |  1.7209      1.5904      1.8513   |
|        68        |  0.8009      0.7061      0.8956   |  1.0745      0.9894      1.1595   |  1.4343      1.3563      1.5123   |  1.7932      1.7283      1.8581   |  1.6710      1.5420      1.8001   |
|        70        |  0.7468      0.6491      0.8445   |  1.0204      0.9318      1.1090   |  1.3803      1.2983      1.4622   |  1.7392      1.6715      1.8068   |  1.6170      1.4891      1.7448   |
|        72        |  0.6885      0.5876      0.7893   |  0.9621      0.8697      1.0545   |  1.3219      1.2357      1.4082   |  1.6808      1.6101      1.7516   |  1.5586      1.4320      1.6853   |
|        74        |  0.6259      0.5217      0.7301   |  0.8995      0.8030      0.9960   |  1.2594      1.1686      1.3502   |  1.6183      1.5439      1.6926   |  1.4961      1.3704      1.6218   |
|        76        |  0.5591      0.4512      0.6669   |  0.8327      0.7318      0.9336   |  1.1926      1.0969      1.2882   |  1.5514      1.4731      1.6298   |  1.4293      1.3044      1.5542   |
|        78        |  0.4880      0.3762      0.5998   |  0.7616      0.6561      0.8672   |  1.1215      1.0207      1.2223   |  1.4804      1.3976      1.5632   |  1.3582      1.2338      1.4826   |
|        80        |  0.4127      0.2967      0.5287   |  0.6863      0.5758      0.7968   |  1.0462      0.9399      1.1525   |  1.4051      1.3174      1.4927   |  1.2829      1.1588      1.4070   |
|        82        |  0.3331      0.2126      0.4537   |  0.6068      0.4910      0.7225   |  0.9666      0.8545      1.0787   |  1.3255      1.2326      1.4184   |  1.2033      1.0791      1.3275   |
|        84        |  0.2493      0.1239      0.3747   |  0.5230      0.4016      0.6443   |  0.8828      0.7646      1.0010   |  1.2417      1.1431      1.3403   |  1.1195      0.9948      1.2442   |
|        86        |  0.1613      0.0306      0.2919   |  0.4349      0.3076      0.5622   |  0.7947      0.6701      0.9194   |  1.1536      1.0489      1.2583   |  1.0314      0.9058      1.1570   |
|        88        |  0.0690      0.0000      0.2052   |  0.3426      0.2090      0.4762   |  0.7024      0.5710      0.8339   |  1.0613      0.9501      1.1725   |  0.9391      0.8121      1.0661   |
|        90        |  0.0000      0.0000      0.1146   |  0.2460      0.1058      0.3862   |  0.6059      0.4673      0.7445   |  0.9648      0.8467      1.0829   |  0.8426      0.7137      0.9715   |
|__________________|___________________________________|___________________________________|___________________________________|___________________________________|___________________________________|

Data for Figure 3.2
SPAD=30 (Arb. unit)
________________________________________________________________________________________________________________________________________________________________________________________________________
|                  |   K^+=         20         (mM)    |   K^+=         50         (mM)    |   K^+=         100        (mM)    |   K^+=         200        (mM)    |   K^+=         300        (mM)    |
|__________________|___________________________________|___________________________________|___________________________________|___________________________________|___________________________________|
|Gs (mmol.m^{-2}/s)|meanSDW (g) SDW0.25 (g) SDW0.75 (g)|meanSDW (g) SDW0.25 (g) SDW0.75 (g)|meanSDW (g) SDW0.25 (g) SDW0.75 (g)|meanSDW (g) SDW0.25 (g) SDW0.75 (g)|meanSDW (g) SDW0.25 (g) SDW0.75 (g)|
|__________________|___________________________________|___________________________________|___________________________________|___________________________________|___________________________________|
|        10        |  0.4020      0.3599      0.4440   |  0.6756      0.6225      0.7287   |  1.0354      0.9599      1.1110   |  1.3943      1.2962      1.4924   |  1.2721      1.1147      1.4296   |
|        12        |  0.4711      0.4325      0.5097   |  0.7447      0.6966      0.7928   |  1.1046      1.0342      1.1749   |  1.4635      1.3697      1.5572   |  1.3413      1.1849      1.4976   |
|        14        |  0.5360      0.5002      0.5717   |  0.8096      0.7661      0.8531   |  1.1695      1.1040      1.2349   |  1.5284      1.4387      1.6180   |  1.4062      1.2508      1.5615   |
|        16        |  0.5966      0.5630      0.6302   |  0.8703      0.8310      0.9095   |  1.2301      1.1693      1.2909   |  1.5890      1.5033      1.6747   |  1.4668      1.3123      1.6213   |
|        18        |  0.6530      0.6208      0.6852   |  0.9266      0.8912      0.9621   |  1.2865      1.2301      1.3429   |  1.6454      1.5633      1.7275   |  1.5232      1.3695      1.6769   |
|        20        |  0.7052      0.6736      0.7367   |  0.9788      0.9467      1.0109   |  1.3386      1.2863      1.3910   |  1.6975      1.6189      1.7762   |  1.5753      1.4223      1.7283   |
|        22        |  0.7530      0.7215      0.7846   |  1.0267      0.9974      1.0559   |  1.3865      1.3380      1.4351   |  1.7454      1.6700      1.8208   |  1.6232      1.4709      1.7755   |
|        24        |  0.7967      0.7647      0.8287   |  1.0703      1.0434      1.0972   |  1.4302      1.3851      1.4752   |  1.7891      1.7167      1.8614   |  1.6669      1.5152      1.8185   |
|        26        |  0.8361      0.8031      0.8691   |  1.1097      1.0846      1.1349   |  1.4696      1.4278      1.5114   |  1.8285      1.7590      1.8980   |  1.7063      1.5553      1.8573   |
|        28        |  0.8712      0.8370      0.9055   |  1.1449      1.1209      1.1689   |  1.5047      1.4659      1.5436   |  1.8636      1.7968      1.9304   |  1.7414      1.5911      1.8917   |
|        30        |  0.9021      0.8663      0.9380   |  1.1758      1.1523      1.1992   |  1.5356      1.4994      1.5719   |  1.8945      1.8303      1.9587   |  1.7723      1.6227      1.9219   |
|        32        |  0.9288      0.8913      0.9663   |  1.2024      1.1790      1.2258   |  1.5623      1.5283      1.5962   |  1.9212      1.8594      1.9829   |  1.7990      1.6501      1.9478   |
|        34        |  0.9512      0.9119      0.9905   |  1.2248      1.2009      1.2487   |  1.5847      1.5527      1.6166   |  1.9436      1.8842      2.0030   |  1.8214      1.6733      1.9694   |
|        36        |  0.9693      0.9282      1.0105   |  1.2430      1.2182      1.2678   |  1.6028      1.5724      1.6332   |  1.9617      1.9045      2.0189   |  1.8395      1.6923      1.9867   |
|        38        |  0.9833      0.9402      1.0263   |  1.2569      1.2309      1.2829   |  1.6167      1.5875      1.6459   |  1.9756      1.9206      2.0307   |  1.8534      1.7072      1.9997   |
|        40        |  0.9929      0.9480      1.0378   |  1.2665      1.2390      1.2941   |  1.6264      1.5980      1.6548   |  1.9853      1.9322      2.0383   |  1.8631      1.7178      2.0083   |
|        42        |  0.9983      0.9515      1.0451   |  1.2720      1.2427      1.3012   |  1.6318      1.6037      1.6599   |  1.9907      1.9396      2.0418   |  1.8685      1.7243      2.0127   |
|        44        |  0.9995      0.9508      1.0482   |  1.2731      1.2420      1.3042   |  1.6330      1.6047      1.6612   |  1.9918      1.9425      2.0412   |  1.8697      1.7267      2.0126   |
|        46        |  0.9964      0.9458      1.0470   |  1.2700      1.2369      1.3032   |  1.6299      1.6010      1.6588   |  1.9888      1.9410      2.0365   |  1.8666      1.7248      2.0083   |
|        48        |  0.9890      0.9365      1.0416   |  1.2627      1.2273      1.2980   |  1.6225      1.5925      1.6525   |  1.9814      1.9352      2.0277   |  1.8592      1.7188      1.9996   |
|        50        |  0.9775      0.9230      1.0319   |  1.2511      1.2134      1.2888   |  1.6109      1.5794      1.6425   |  1.9698      1.9248      2.0148   |  1.8476      1.7087      1.9866   |
|        52        |  0.9616      0.9052      1.0181   |  1.2353      1.1951      1.2754   |  1.5951      1.5617      1.6286   |  1.9540      1.9100      1.9980   |  1.8318      1.6943      1.9693   |
|        54        |  0.9415      0.8830      1.0001   |  1.2152      1.1724      1.2580   |  1.5750      1.5392      1.6108   |  1.9339      1.8906      1.9772   |  1.8117      1.6758      1.9477   |
|        56        |  0.9172      0.8565      0.9779   |  1.1908      1.1452      1.2365   |  1.5507      1.5122      1.5892   |  1.9096      1.8666      1.9526   |  1.7874      1.6530      1.9218   |
|        58        |  0.8886      0.8257      0.9516   |  1.1623      1.1136      1.2109   |  1.5221      1.4806      1.5636   |  1.8810      1.8379      1.9241   |  1.7588      1.6260      1.8916   |
|        60        |  0.8558      0.7904      0.9212   |  1.1294      1.0776      1.1813   |  1.4893      1.4444      1.5342   |  1.8482      1.8045      1.8919   |  1.7260      1.5949      1.8571   |
|        62        |  0.8187      0.7508      0.8867   |  1.0924      1.0371      1.1476   |  1.4522      1.4036      1.5008   |  1.8111      1.7663      1.8559   |  1.6889      1.5594      1.8184   |
|        64        |  0.7774      0.7067      0.8481   |  1.0510      0.9922      1.1099   |  1.4109      1.3583      1.4635   |  1.7698      1.7233      1.8162   |  1.6476      1.5197      1.7755   |
|        66        |  0.7318      0.6581      0.8056   |  1.0055      0.9427      1.0682   |  1.3653      1.3084      1.4222   |  1.7242      1.6756      1.7728   |  1.6020      1.4757      1.7283   |
|        68        |  0.6820      0.6050      0.7590   |  0.9556      0.8887      1.0226   |  1.3155      1.2540      1.3770   |  1.6744      1.6230      1.7258   |  1.5522      1.4273      1.6770   |
|        70        |  0.6279      0.5475      0.7084   |  0.9016      0.8302      0.9729   |  1.2614      1.1950      1.3278   |  1.6203      1.5656      1.6750   |  1.4981      1.3746      1.6216   |
|        72        |  0.5696      0.4854      0.6538   |  0.8432      0.7672      0.9192   |  1.2031      1.1315      1.2747   |  1.5620      1.5034      1.6205   |  1.4398      1.3175      1.5621   |
|        74        |  0.5070      0.4188      0.5953   |  0.7807      0.6997      0.8616   |  1.1405      1.0635      1.2176   |  1.4994      1.4365      1.5623   |  1.3772      1.2559      1.4986   |
|        76        |  0.4402      0.3476      0.5329   |  0.7139      0.6276      0.8001   |  1.0737      0.9909      1.1566   |  1.4326      1.3649      1.5003   |  1.3104      1.1898      1.4310   |
|        78        |  0.3692      0.2718      0.4665   |  0.6428      0.5510      0.7346   |  1.0026      0.9137      1.0916   |  1.3615      1.2885      1.4345   |  1.2393      1.1192      1.3595   |
|        80        |  0.2938      0.1915      0.3962   |  0.5675      0.4698      0.6651   |  0.9273      0.8320      1.0226   |  1.2862      1.2075      1.3649   |  1.1640      1.0440      1.2841   |
|        82        |  0.2143      0.1066      0.3220   |  0.4879      0.3841      0.5917   |  0.8478      0.7458      0.9497   |  1.2067      1.1218      1.2915   |  1.0845      0.9641      1.2048   |
|        84        |  0.1305      0.0170      0.2439   |  0.4041      0.2938      0.5144   |  0.7640      0.6550      0.8729   |  1.1228      1.0315      1.2142   |  1.0007      0.8796      1.1218   |
|        86        |  0.0424      0.0000      0.1619   |  0.3160      0.1990      0.4331   |  0.6759      0.5597      0.7921   |  1.0348      0.9365      1.1330   |  0.9126      0.7903      1.0349   |
|        88        |  0.0000      0.0000      0.0760   |  0.2237      0.0995      0.3479   |  0.5836      0.4598      0.7074   |  0.9425      0.8369      1.0480   |  0.8203      0.6962      0.9444   |
|        90        |  0.0000      0.0000      0.0000   |  0.1272      0.0000      0.2588   |  0.4870      0.3554      0.6187   |  0.8459      0.7327      0.9591   |  0.7237      0.5973      0.8501   |
|__________________|___________________________________|___________________________________|___________________________________|___________________________________|___________________________________|

Data for Figure 3.3
SPAD=40 (Arb. unit)
________________________________________________________________________________________________________________________________________________________________________________________________________
|                  |   K^+=         20         (mM)    |   K^+=         50         (mM)    |   K^+=         100        (mM)    |   K^+=         200        (mM)    |   K^+=         300        (mM)    |
|__________________|___________________________________|___________________________________|___________________________________|___________________________________|___________________________________|
|Gs (mmol.m^{-2}/s)|meanSDW (g) SDW0.25 (g) SDW0.75 (g)|meanSDW (g) SDW0.25 (g) SDW0.75 (g)|meanSDW (g) SDW0.25 (g) SDW0.75 (g)|meanSDW (g) SDW0.25 (g) SDW0.75 (g)|meanSDW (g) SDW0.25 (g) SDW0.75 (g)|
|__________________|___________________________________|___________________________________|___________________________________|___________________________________|___________________________________|
|        10        |  0.2356      0.1465      0.3246   |  0.5092      0.4122      0.6062   |  0.8690      0.7553      0.9828   |  1.2279      1.0942      1.3616   |  1.1058      0.9221      1.2894   |
|        12        |  0.3047      0.2197      0.3897   |  0.5783      0.4863      0.6704   |  0.9382      0.8298      1.0466   |  1.2971      1.1682      1.4260   |  1.1749      0.9933      1.3564   |
|        14        |  0.3696      0.2883      0.4509   |  0.6432      0.5558      0.7307   |  1.0031      0.8997      1.1064   |  1.3620      1.2377      1.4863   |  1.2398      1.0602      1.4194   |
|        16        |  0.4302      0.3523      0.5082   |  0.7039      0.6208      0.7870   |  1.0637      0.9652      1.1622   |  1.4226      1.3027      1.5425   |  1.3004      1.1227      1.4782   |
|        18        |  0.4866      0.4118      0.5615   |  0.7603      0.6812      0.8393   |  1.1201      1.0262      1.2140   |  1.4790      1.3633      1.5947   |  1.3568      1.1808      1.5328   |
|        20        |  0.5388      0.4667      0.6108   |  0.8124      0.7372      0.8876   |  1.1722      1.0828      1.2617   |  1.5311      1.4195      1.6428   |  1.4089      1.2346      1.5833   |
|        22        |  0.5867      0.5171      0.6562   |  0.8603      0.7887      0.9319   |  1.2201      1.1349      1.3054   |  1.5790      1.4712      1.6868   |  1.4568      1.2841      1.6296   |
|        24        |  0.6303      0.5629      0.6977   |  0.9039      0.8357      0.9722   |  1.2638      1.1825      1.3450   |  1.6227      1.5186      1.7268   |  1.5005      1.3293      1.6716   |
|        26        |  0.6697      0.6043      0.7351   |  0.9433      0.8782      1.0085   |  1.3032      1.2257      1.3806   |  1.6621      1.5615      1.7626   |  1.5399      1.3703      1.7095   |
|        28        |  0.7048      0.6411      0.7685   |  0.9785      0.9162      1.0408   |  1.3383      1.2645      1.4122   |  1.6972      1.6001      1.7943   |  1.5750      1.4069      1.7431   |
|        30        |  0.7357      0.6735      0.7980   |  1.0094      0.9497      1.0690   |  1.3692      1.2988      1.4397   |  1.7281      1.6343      1.8219   |  1.6059      1.4393      1.7725   |
|        32        |  0.7624      0.7015      0.8233   |  1.0360      0.9788      1.0933   |  1.3959      1.3287      1.4631   |  1.7548      1.6642      1.8453   |  1.6326      1.4675      1.7976   |
|        34        |  0.7848      0.7249      0.8447   |  1.0584      1.0034      1.1135   |  1.4183      1.3541      1.4825   |  1.7772      1.6897      1.8647   |  1.6550      1.4915      1.8185   |
|        36        |  0.8030      0.7439      0.8620   |  1.0766      1.0234      1.1297   |  1.4364      1.3750      1.4978   |  1.7953      1.7108      1.8798   |  1.6731      1.5112      1.8351   |
|        38        |  0.8169      0.7585      0.8752   |  1.0905      1.0390      1.1420   |  1.4503      1.3915      1.5092   |  1.8092      1.7276      1.8909   |  1.6870      1.5267      1.8474   |
|        40        |  0.8265      0.7687      0.8843   |  1.1002      1.0501      1.1502   |  1.4600      1.4035      1.5165   |  1.8189      1.7400      1.8978   |  1.6967      1.5380      1.8555   |
|        42        |  0.8319      0.7744      0.8894   |  1.1056      1.0567      1.1544   |  1.4654      1.4110      1.5199   |  1.8243      1.7481      1.9005   |  1.7021      1.5450      1.8592   |
|        44        |  0.8331      0.7757      0.8904   |  1.1067      1.0587      1.1547   |  1.4666      1.4139      1.5193   |  1.8255      1.7517      1.8992   |  1.7033      1.5479      1.8586   |
|        46        |  0.8300      0.7726      0.8874   |  1.1036      1.0561      1.1511   |  1.4635      1.4122      1.5148   |  1.8224      1.7510      1.8938   |  1.7002      1.5465      1.8538   |
|        48        |  0.8227      0.7650      0.8803   |  1.0963      1.0490      1.1436   |  1.4561      1.4059      1.5064   |  1.8150      1.7458      1.8842   |  1.6928      1.5410      1.8447   |
|        50        |  0.8111      0.7530      0.8692   |  1.0847      1.0373      1.1322   |  1.4446      1.3949      1.4942   |  1.8034      1.7362      1.8707   |  1.6813      1.5312      1.8313   |
|        52        |  0.7952      0.7365      0.8540   |  1.0689      1.0209      1.1169   |  1.4287      1.3792      1.4782   |  1.7876      1.7221      1.8531   |  1.6654      1.5172      1.8136   |
|        54        |  0.7752      0.7154      0.8349   |  1.0488      0.9998      1.0977   |  1.4086      1.3588      1.4585   |  1.7675      1.7035      1.8316   |  1.6453      1.4990      1.7917   |
|        56        |  0.7508      0.6899      0.8117   |  1.0245      0.9741      1.0748   |  1.3843      1.3336      1.4350   |  1.7432      1.6802      1.8061   |  1.6210      1.4765      1.7655   |
|        58        |  0.7222      0.6599      0.7846   |  0.9959      0.9438      1.0480   |  1.3557      1.3036      1.4078   |  1.7146      1.6524      1.7768   |  1.5924      1.4498      1.7350   |
|        60        |  0.6894      0.6253      0.7536   |  0.9630      0.9087      1.0174   |  1.3229      1.2689      1.3769   |  1.6818      1.6198      1.7437   |  1.5596      1.4188      1.7004   |
|        62        |  0.6523      0.5861      0.7186   |  0.9260      0.8690      0.9829   |  1.2858      1.2293      1.3423   |  1.6447      1.5825      1.7069   |  1.5225      1.3835      1.6615   |
|        64        |  0.6110      0.5423      0.6797   |  0.8846      0.8246      0.9447   |  1.2445      1.1850      1.3040   |  1.6034      1.5405      1.6663   |  1.4812      1.3439      1.6185   |
|        66        |  0.5654      0.4940      0.6369   |  0.8391      0.7756      0.9026   |  1.1989      1.1359      1.2619   |  1.5578      1.4936      1.6220   |  1.4356      1.2999      1.5713   |
|        68        |  0.5156      0.4410      0.5902   |  0.7892      0.7219      0.8566   |  1.1491      1.0821      1.2160   |  1.5080      1.4419      1.5741   |  1.3858      1.2516      1.5200   |
|        70        |  0.4615      0.3834      0.5396   |  0.7352      0.6635      0.8068   |  1.0950      1.0237      1.1664   |  1.4539      1.3853      1.5225   |  1.3317      1.1988      1.4646   |
|        72        |  0.4032      0.3213      0.4852   |  0.6769      0.6005      0.7532   |  1.0367      0.9605      1.1129   |  1.3956      1.3239      1.4673   |  1.2734      1.1416      1.4052   |
|        74        |  0.3406      0.2544      0.4269   |  0.6143      0.5329      0.6956   |  0.9741      0.8927      1.0556   |  1.3330      1.2577      1.4084   |  1.2108      1.0799      1.3418   |
|        76        |  0.2738      0.1830      0.3647   |  0.5475      0.4607      0.6342   |  0.9073      0.8202      0.9944   |  1.2662      1.1866      1.3458   |  1.1440      1.0137      1.2744   |
|        78        |  0.2028      0.1070      0.2986   |  0.4764      0.3839      0.5689   |  0.8362      0.7431      0.9294   |  1.1951      1.1108      1.2795   |  1.0730      0.9429      1.2030   |
|        80        |  0.1275      0.0263      0.2286   |  0.4011      0.3025      0.4997   |  0.7609      0.6614      0.8604   |  1.1198      1.0302      1.2095   |  0.9976      0.8674      1.1278   |
|        82        |  0.0479      0.0000      0.1548   |  0.3215      0.2165      0.4265   |  0.6814      0.5751      0.7876   |  1.0403      0.9448      1.1357   |  0.9181      0.7873      1.0488   |
|        84        |  0.0000      0.0000      0.0771   |  0.2377      0.1259      0.3495   |  0.5976      0.4843      0.7109   |  0.9564      0.8548      1.0581   |  0.8343      0.7025      0.9660   |
|        86        |  0.0000      0.0000      0.0000   |  0.1497      0.0307      0.2686   |  0.5095      0.3888      0.6302   |  0.8684      0.7600      0.9768   |  0.7462      0.6130      0.8794   |
|        88        |  0.0000      0.0000      0.0000   |  0.0573      0.0000      0.1837   |  0.4172      0.2887      0.5456   |  0.7761      0.6606      0.8916   |  0.6539      0.5186      0.7891   |
|        90        |  0.0000      0.0000      0.0000   |  0.0000      0.0000      0.0949   |  0.3206      0.1841      0.4571   |  0.6795      0.5565      0.8025   |  0.5573      0.4195      0.6952   |
|__________________|___________________________________|___________________________________|___________________________________|___________________________________|___________________________________|

Figure 4

Data for Figure 4.1
K^+=50 (mM)
________________________________________________________________________________________________________________________________________________________________________________________________________
|                  |   SPAD=        10      (Arb. unit)|   SPAD=        20      (Arb. unit)|   SPAD=        30      (Arb. unit)|   SPAD=        40      (Arb. unit)|   SPAD=        50      (Arb. unit)|
|__________________|___________________________________|___________________________________|___________________________________|___________________________________|___________________________________|
|Gs (mmol.m^{-2}/s)|meanSDW (g) SDW0.25 (g) SDW0.75 (g)|meanSDW (g) SDW0.25 (g) SDW0.75 (g)|meanSDW (g) SDW0.25 (g) SDW0.75 (g)|meanSDW (g) SDW0.25 (g) SDW0.75 (g)|meanSDW (g) SDW0.25 (g) SDW0.75 (g)|
|__________________|___________________________________|___________________________________|___________________________________|___________________________________|___________________________________|
|        10        |  0.8658      0.8358      0.8957   |  0.7944      0.7641      0.8247   |  0.6756      0.6225      0.7287   |  0.5092      0.4122      0.6062   |  0.2953      0.1384      0.4521   |
|        12        |  0.9349      0.9053      0.9645   |  0.8636      0.8369      0.8903   |  0.7447      0.6966      0.7928   |  0.5783      0.4863      0.6704   |  0.3644      0.2123      0.5165   |
|        14        |  0.9998      0.9695      1.0300   |  0.9285      0.9044      0.9526   |  0.8096      0.7661      0.8531   |  0.6432      0.5558      0.7307   |  0.4293      0.2817      0.5769   |
|        16        |  1.0604      1.0286      1.0923   |  0.9891      0.9665      1.0117   |  0.8703      0.8310      0.9095   |  0.7039      0.6208      0.7870   |  0.4899      0.3466      0.6332   |
|        18        |  1.1168      1.0827      1.1509   |  1.0455      1.0232      1.0678   |  0.9266      0.8912      0.9621   |  0.7603      0.6812      0.8393   |  0.5463      0.4071      0.6856   |
|        20        |  1.1690      1.1322      1.2057   |  1.0976      1.0746      1.1207   |  0.9788      0.9467      1.0109   |  0.8124      0.7372      0.8876   |  0.5985      0.4631      0.7338   |
|        22        |  1.2168      1.1771      1.2566   |  1.1455      1.1209      1.1702   |  1.0267      0.9974      1.0559   |  0.8603      0.7887      0.9319   |  0.6464      0.5147      0.7781   |
|        24        |  1.2605      1.2177      1.3033   |  1.1892      1.1624      1.2159   |  1.0703      1.0434      1.0972   |  0.9039      0.8357      0.9722   |  0.6900      0.5618      0.8183   |
|        26        |  1.2999      1.2540      1.3458   |  1.2286      1.1993      1.2578   |  1.1097      1.0846      1.1349   |  0.9433      0.8782      1.0085   |  0.7294      0.6044      0.8544   |
|        28        |  1.3350      1.2860      1.3841   |  1.2637      1.2318      1.2956   |  1.1449      1.1209      1.1689   |  0.9785      0.9162      1.0408   |  0.7646      0.6427      0.8864   |
|        30        |  1.3659      1.3138      1.4180   |  1.2946      1.2600      1.3293   |  1.1758      1.1523      1.1992   |  1.0094      0.9497      1.0690   |  0.7955      0.6765      0.9144   |
|        32        |  1.3926      1.3375      1.4477   |  1.3213      1.2838      1.3587   |  1.2024      1.1790      1.2258   |  1.0360      0.9788      1.0933   |  0.8221      0.7059      0.9384   |
|        34        |  1.4150      1.3570      1.4730   |  1.3437      1.3035      1.3839   |  1.2248      1.2009      1.2487   |  1.0584      1.0034      1.1135   |  0.8445      0.7308      0.9582   |
|        36        |  1.4331      1.3724      1.4939   |  1.3618      1.3189      1.4047   |  1.2430      1.2182      1.2678   |  1.0766      1.0234      1.1297   |  0.8627      0.7513      0.9740   |
|        38        |  1.4470      1.3836      1.5105   |  1.3757      1.3302      1.4213   |  1.2569      1.2309      1.2829   |  1.0905      1.0390      1.1420   |  0.8766      0.7674      0.9857   |
|        40        |  1.4567      1.3906      1.5228   |  1.3854      1.3373      1.4335   |  1.2665      1.2390      1.2941   |  1.1002      1.0501      1.1502   |  0.8862      0.7791      0.9933   |
|        42        |  1.4621      1.3935      1.5307   |  1.3908      1.3402      1.4414   |  1.2720      1.2427      1.3012   |  1.1056      1.0567      1.1544   |  0.8916      0.7863      0.9969   |
|        44        |  1.4633      1.3922      1.5343   |  1.3920      1.3389      1.4450   |  1.2731      1.2420      1.3042   |  1.1067      1.0587      1.1547   |  0.8928      0.7891      0.9965   |
|        46        |  1.4602      1.3868      1.5336   |  1.3889      1.3334      1.4443   |  1.2700      1.2369      1.3032   |  1.1036      1.0561      1.1511   |  0.8897      0.7874      0.9920   |
|        48        |  1.4528      1.3772      1.5285   |  1.3815      1.3237      1.4394   |  1.2627      1.2273      1.2980   |  1.0963      1.0490      1.1436   |  0.8824      0.7812      0.9835   |
|        50        |  1.4413      1.3633      1.5192   |  1.3700      1.3097      1.4302   |  1.2511      1.2134      1.2888   |  1.0847      1.0373      1.1322   |  0.8708      0.7705      0.9710   |
|        52        |  1.4254      1.3452      1.5056   |  1.3541      1.2915      1.4168   |  1.2353      1.1951      1.2754   |  1.0689      1.0209      1.1169   |  0.8549      0.7554      0.9545   |
|        54        |  1.4053      1.3229      1.4878   |  1.3340      1.2690      1.3991   |  1.2152      1.1724      1.2580   |  1.0488      0.9998      1.0977   |  0.8349      0.7356      0.9341   |
|        56        |  1.3810      1.2963      1.4657   |  1.3097      1.2421      1.3773   |  1.1908      1.1452      1.2365   |  1.0245      0.9741      1.0748   |  0.8105      0.7113      0.9097   |
|        58        |  1.3524      1.2654      1.4394   |  1.2811      1.2110      1.3512   |  1.1623      1.1136      1.2109   |  0.9959      0.9438      1.0480   |  0.7819      0.6825      0.8814   |
|        60        |  1.3196      1.2302      1.4090   |  1.2483      1.1755      1.3211   |  1.1294      1.0776      1.1813   |  0.9630      0.9087      1.0174   |  0.7491      0.6490      0.8492   |
|        62        |  1.2825      1.1907      1.3744   |  1.2112      1.1356      1.2868   |  1.0924      1.0371      1.1476   |  0.9260      0.8690      0.9829   |  0.7120      0.6109      0.8131   |
|        64        |  1.2412      1.1468      1.3356   |  1.1699      1.0913      1.2485   |  1.0510      0.9922      1.1099   |  0.8846      0.8246      0.9447   |  0.6707      0.5682      0.7732   |
|        66        |  1.1956      1.0985      1.2928   |  1.1243      1.0426      1.2060   |  1.0055      0.9427      1.0682   |  0.8391      0.7756      0.9026   |  0.6251      0.5208      0.7295   |
|        68        |  1.1458      1.0458      1.2458   |  1.0745      0.9894      1.1595   |  0.9556      0.8887      1.0226   |  0.7892      0.7219      0.8566   |  0.5753      0.4688      0.6819   |
|        70        |  1.0917      0.9886      1.1949   |  1.0204      0.9318      1.1090   |  0.9016      0.8302      0.9729   |  0.7352      0.6635      0.8068   |  0.5212      0.4120      0.6304   |
|        72        |  1.0334      0.9270      1.1398   |  0.9621      0.8697      1.0545   |  0.8432      0.7672      0.9192   |  0.6769      0.6005      0.7532   |  0.4629      0.3506      0.5752   |
|        74        |  0.9708      0.8609      1.0808   |  0.8995      0.8030      0.9960   |  0.7807      0.6997      0.8616   |  0.6143      0.5329      0.6956   |  0.4004      0.2845      0.5162   |
|        76        |  0.9040      0.7903      1.0178   |  0.8327      0.7318      0.9336   |  0.7139      0.6276      0.8001   |  0.5475      0.4607      0.6342   |  0.3335      0.2137      0.4534   |
|        78        |  0.8330      0.7151      0.9508   |  0.7616      0.6561      0.8672   |  0.6428      0.5510      0.7346   |  0.4764      0.3839      0.5689   |  0.2625      0.1382      0.3867   |
|        80        |  0.7576      0.6354      0.8798   |  0.6863      0.5758      0.7968   |  0.5675      0.4698      0.6651   |  0.4011      0.3025      0.4997   |  0.1872      0.0580      0.3163   |
|        82        |  0.6781      0.5512      0.8050   |  0.6068      0.4910      0.7225   |  0.4879      0.3841      0.5917   |  0.3215      0.2165      0.4265   |  0.1076      0.0000      0.2420   |
|        84        |  0.5943      0.4624      0.7261   |  0.5230      0.4016      0.6443   |  0.4041      0.2938      0.5144   |  0.2377      0.1259      0.3495   |  0.0238      0.0000      0.1640   |
|        86        |  0.5062      0.3690      0.6434   |  0.4349      0.3076      0.5622   |  0.3160      0.1990      0.4331   |  0.1497      0.0307      0.2686   |  0.0000      0.0000      0.0821   |
|        88        |  0.4139      0.2710      0.5568   |  0.3426      0.2090      0.4762   |  0.2237      0.0995      0.3479   |  0.0573      0.0000      0.1837   |  0.0000      0.0000      0.0000   |
|        90        |  0.3173      0.1684      0.4663   |  0.2460      0.1058      0.3862   |  0.1272      0.0000      0.2588   |  0.0000      0.0000      0.0949   |  0.0000      0.0000      0.0000   |
|__________________|___________________________________|___________________________________|___________________________________|___________________________________|___________________________________|

Data for Figure 4.2
K^+=100 (mM)
________________________________________________________________________________________________________________________________________________________________________________________________________
|                  |   SPAD=        10      (Arb. unit)|   SPAD=        20      (Arb. unit)|   SPAD=        30      (Arb. unit)|   SPAD=        40      (Arb. unit)|   SPAD=        50      (Arb. unit)|
|__________________|___________________________________|___________________________________|___________________________________|___________________________________|___________________________________|
|Gs (mmol.m^{-2}/s)|meanSDW (g) SDW0.25 (g) SDW0.75 (g)|meanSDW (g) SDW0.25 (g) SDW0.75 (g)|meanSDW (g) SDW0.25 (g) SDW0.75 (g)|meanSDW (g) SDW0.25 (g) SDW0.75 (g)|meanSDW (g) SDW0.25 (g) SDW0.75 (g)|
|__________________|___________________________________|___________________________________|___________________________________|___________________________________|___________________________________|
|        10        |  1.2256      1.1703      1.2810   |  1.1543      1.0964      1.2122   |  1.0354      0.9599      1.1110   |  0.8690      0.7553      0.9828   |  0.6551      0.4850      0.8253   |
|        12        |  1.2947      1.2420      1.3475   |  1.2234      1.1696      1.2772   |  1.1046      1.0342      1.1749   |  0.9382      0.8298      1.0466   |  0.7243      0.5592      0.8893   |
|        14        |  1.3596      1.3088      1.4104   |  1.2883      1.2381      1.3385   |  1.1695      1.1040      1.2349   |  1.0031      0.8997      1.1064   |  0.7891      0.6290      0.9492   |
|        16        |  1.4203      1.3708      1.4697   |  1.3490      1.3019      1.3960   |  1.2301      1.1693      1.2909   |  1.0637      0.9652      1.1622   |  0.8498      0.6944      1.0052   |
|        18        |  1.4767      1.4280      1.5253   |  1.4053      1.3610      1.4497   |  1.2865      1.2301      1.3429   |  1.1201      1.0262      1.2140   |  0.9062      0.7553      1.0571   |
|        20        |  1.5288      1.4805      1.5771   |  1.4575      1.4152      1.4998   |  1.3386      1.2863      1.3910   |  1.1722      1.0828      1.2617   |  0.9583      0.8117      1.1049   |
|        22        |  1.5767      1.5282      1.6252   |  1.5054      1.4647      1.5460   |  1.3865      1.3380      1.4351   |  1.2201      1.1349      1.3054   |  1.0062      0.8637      1.1487   |
|        24        |  1.6203      1.5713      1.6694   |  1.5490      1.5095      1.5886   |  1.4302      1.3851      1.4752   |  1.2638      1.1825      1.3450   |  1.0499      0.9113      1.1885   |
|        26        |  1.6597      1.6098      1.7097   |  1.5884      1.5495      1.6273   |  1.4696      1.4278      1.5114   |  1.3032      1.2257      1.3806   |  1.0893      0.9544      1.2241   |
|        28        |  1.6949      1.6438      1.7460   |  1.6236      1.5849      1.6623   |  1.5047      1.4659      1.5436   |  1.3383      1.2645      1.4122   |  1.1244      0.9931      1.2557   |
|        30        |  1.7258      1.6733      1.7782   |  1.6545      1.6156      1.6933   |  1.5356      1.4994      1.5719   |  1.3692      1.2988      1.4397   |  1.1553      1.0273      1.2833   |
|        32        |  1.7524      1.6985      1.8064   |  1.6811      1.6418      1.7205   |  1.5623      1.5283      1.5962   |  1.3959      1.3287      1.4631   |  1.1819      1.0572      1.3067   |
|        34        |  1.7748      1.7193      1.8304   |  1.7035      1.6634      1.7437   |  1.5847      1.5527      1.6166   |  1.4183      1.3541      1.4825   |  1.2044      1.0825      1.3262   |
|        36        |  1.7930      1.7358      1.8502   |  1.7217      1.6805      1.7628   |  1.6028      1.5724      1.6332   |  1.4364      1.3750      1.4978   |  1.2225      1.1035      1.3415   |
|        38        |  1.8069      1.7479      1.8659   |  1.7356      1.6933      1.7779   |  1.6167      1.5875      1.6459   |  1.4503      1.3915      1.5092   |  1.2364      1.1200      1.3528   |
|        40        |  1.8166      1.7558      1.8773   |  1.7452      1.7015      1.7889   |  1.6264      1.5980      1.6548   |  1.4600      1.4035      1.5165   |  1.2461      1.1321      1.3600   |
|        42        |  1.8220      1.7594      1.8845   |  1.7506      1.7055      1.7958   |  1.6318      1.6037      1.6599   |  1.4654      1.4110      1.5199   |  1.2515      1.1397      1.3632   |
|        44        |  1.8231      1.7587      1.8875   |  1.7518      1.7050      1.7986   |  1.6330      1.6047      1.6612   |  1.4666      1.4139      1.5193   |  1.2526      1.1429      1.3624   |
|        46        |  1.8200      1.7538      1.8863   |  1.7487      1.7002      1.7973   |  1.6299      1.6010      1.6588   |  1.4635      1.4122      1.5148   |  1.2495      1.1416      1.3575   |
|        48        |  1.8127      1.7445      1.8809   |  1.7414      1.6910      1.7918   |  1.6225      1.5925      1.6525   |  1.4561      1.4059      1.5064   |  1.2422      1.1357      1.3487   |
|        50        |  1.8011      1.7310      1.8713   |  1.7298      1.6774      1.7822   |  1.6109      1.5794      1.6425   |  1.4446      1.3949      1.4942   |  1.2306      1.1254      1.3359   |
|        52        |  1.7853      1.7131      1.8574   |  1.7140      1.6594      1.7685   |  1.5951      1.5617      1.6286   |  1.4287      1.3792      1.4782   |  1.2148      1.1105      1.3191   |
|        54        |  1.7652      1.6909      1.8394   |  1.6939      1.6371      1.7507   |  1.5750      1.5392      1.6108   |  1.4086      1.3588      1.4585   |  1.1947      1.0910      1.2984   |
|        56        |  1.7409      1.6644      1.8173   |  1.6695      1.6103      1.7288   |  1.5507      1.5122      1.5892   |  1.3843      1.3336      1.4350   |  1.1704      1.0670      1.2738   |
|        58        |  1.7123      1.6335      1.7910   |  1.6410      1.5791      1.7028   |  1.5221      1.4806      1.5636   |  1.3557      1.3036      1.4078   |  1.1418      1.0383      1.2453   |
|        60        |  1.6794      1.5983      1.7606   |  1.6081      1.5435      1.6727   |  1.4893      1.4444      1.5342   |  1.3229      1.2689      1.3769   |  1.1090      1.0050      1.2129   |
|        62        |  1.6424      1.5586      1.7261   |  1.5711      1.5035      1.6387   |  1.4522      1.4036      1.5008   |  1.2858      1.2293      1.3423   |  1.0719      0.9671      1.1767   |
|        64        |  1.6010      1.5145      1.6876   |  1.5297      1.4589      1.6006   |  1.4109      1.3583      1.4635   |  1.2445      1.1850      1.3040   |  1.0306      0.9244      1.1367   |
|        66        |  1.5555      1.4660      1.6450   |  1.4842      1.4099      1.5584   |  1.3653      1.3084      1.4222   |  1.1989      1.1359      1.2619   |  0.9850      0.8771      1.0929   |
|        68        |  1.5056      1.4130      1.5983   |  1.4343      1.3563      1.5123   |  1.3155      1.2540      1.3770   |  1.1491      1.0821      1.2160   |  0.9352      0.8251      1.0452   |
|        70        |  1.4516      1.3555      1.5476   |  1.3803      1.2983      1.4622   |  1.2614      1.1950      1.3278   |  1.0950      1.0237      1.1664   |  0.8811      0.7684      0.9938   |
|        72        |  1.3933      1.2935      1.4930   |  1.3219      1.2357      1.4082   |  1.2031      1.1315      1.2747   |  1.0367      0.9605      1.1129   |  0.8228      0.7069      0.9386   |
|        74        |  1.3307      1.2270      1.4344   |  1.2594      1.1686      1.3502   |  1.1405      1.0635      1.2176   |  0.9741      0.8927      1.0556   |  0.7602      0.6408      0.8796   |
|        76        |  1.2639      1.1560      1.3718   |  1.1926      1.0969      1.2882   |  1.0737      0.9909      1.1566   |  0.9073      0.8202      0.9944   |  0.6934      0.5699      0.8169   |
|        78        |  1.1928      1.0804      1.3052   |  1.1215      1.0207      1.2223   |  1.0026      0.9137      1.0916   |  0.8362      0.7431      0.9294   |  0.6223      0.4943      0.7503   |
|        80        |  1.1175      1.0002      1.2348   |  1.0462      0.9399      1.1525   |  0.9273      0.8320      1.0226   |  0.7609      0.6614      0.8604   |  0.5470      0.4140      0.6800   |
|        82        |  1.0379      0.9155      1.1604   |  0.9666      0.8545      1.0787   |  0.8478      0.7458      0.9497   |  0.6814      0.5751      0.7876   |  0.4674      0.3290      0.6058   |
|        84        |  0.9541      0.8262      1.0820   |  0.8828      0.7646      1.0010   |  0.7640      0.6550      0.8729   |  0.5976      0.4843      0.7109   |  0.3836      0.2394      0.5279   |
|        86        |  0.8661      0.7323      0.9998   |  0.7947      0.6701      0.9194   |  0.6759      0.5597      0.7921   |  0.5095      0.3888      0.6302   |  0.2956      0.1450      0.4461   |
|        88        |  0.7737      0.6338      0.9137   |  0.7024      0.5710      0.8339   |  0.5836      0.4598      0.7074   |  0.4172      0.2887      0.5456   |  0.2033      0.0460      0.3605   |
|        90        |  0.6772      0.5307      0.8237   |  0.6059      0.4673      0.7445   |  0.4870      0.3554      0.6187   |  0.3206      0.1841      0.4571   |  0.1067      0.0000      0.2711   |
|__________________|___________________________________|___________________________________|___________________________________|___________________________________|___________________________________|

Data for Figure 4.3
K^+=200 (mM)
________________________________________________________________________________________________________________________________________________________________________________________________________
|                  |   SPAD=        10      (Arb. unit)|   SPAD=        20      (Arb. unit)|   SPAD=        30      (Arb. unit)|   SPAD=        40      (Arb. unit)|   SPAD=        50      (Arb. unit)|
|__________________|___________________________________|___________________________________|___________________________________|___________________________________|___________________________________|
|Gs (mmol.m^{-2}/s)|meanSDW (g) SDW0.25 (g) SDW0.75 (g)|meanSDW (g) SDW0.25 (g) SDW0.75 (g)|meanSDW (g) SDW0.25 (g) SDW0.75 (g)|meanSDW (g) SDW0.25 (g) SDW0.75 (g)|meanSDW (g) SDW0.25 (g) SDW0.75 (g)|
|__________________|___________________________________|___________________________________|___________________________________|___________________________________|___________________________________|
|        10        |  1.5845      1.5083      1.6607   |  1.5132      1.4323      1.5940   |  1.3943      1.2962      1.4924   |  1.2279      1.0942      1.3616   |  1.0140      0.8264      1.2016   |
|        12        |  1.6536      1.5798      1.7274   |  1.5823      1.5049      1.6598   |  1.4635      1.3697      1.5572   |  1.2971      1.1682      1.4260   |  1.0831      0.9004      1.2659   |
|        14        |  1.7185      1.6467      1.7903   |  1.6472      1.5728      1.7216   |  1.5284      1.4387      1.6180   |  1.3620      1.2377      1.4863   |  1.1480      0.9699      1.3261   |
|        16        |  1.7792      1.7090      1.8493   |  1.7078      1.6362      1.7795   |  1.5890      1.5033      1.6747   |  1.4226      1.3027      1.5425   |  1.2087      1.0350      1.3823   |
|        18        |  1.8355      1.7667      1.9044   |  1.7642      1.6950      1.8334   |  1.6454      1.5633      1.7275   |  1.4790      1.3633      1.5947   |  1.2651      1.0957      1.4344   |
|        20        |  1.8877      1.8198      1.9556   |  1.8164      1.7493      1.8834   |  1.6975      1.6189      1.7762   |  1.5311      1.4195      1.6428   |  1.3172      1.1520      1.4824   |
|        22        |  1.9356      1.8684      2.0027   |  1.8643      1.7991      1.9295   |  1.7454      1.6700      1.8208   |  1.5790      1.4712      1.6868   |  1.3651      1.2039      1.5263   |
|        24        |  1.9792      1.9126      2.0459   |  1.9079      1.8443      1.9715   |  1.7891      1.7167      1.8614   |  1.6227      1.5186      1.7268   |  1.4087      1.2514      1.5661   |
|        26        |  2.0186      1.9523      2.0850   |  1.9473      1.8852      2.0095   |  1.8285      1.7590      1.8980   |  1.6621      1.5615      1.7626   |  1.4481      1.2945      1.6018   |
|        28        |  2.0538      1.9875      2.1200   |  1.9825      1.9215      2.0434   |  1.8636      1.7968      1.9304   |  1.6972      1.6001      1.7943   |  1.4833      1.3331      1.6334   |
|        30        |  2.0847      2.0185      2.1509   |  2.0134      1.9535      2.0732   |  1.8945      1.8303      1.9587   |  1.7281      1.6343      1.8219   |  1.5142      1.3675      1.6609   |
|        32        |  2.1113      2.0450      2.1776   |  2.0400      1.9811      2.0990   |  1.9212      1.8594      1.9829   |  1.7548      1.6642      1.8453   |  1.5408      1.3974      1.6843   |
|        34        |  2.1337      2.0673      2.2002   |  2.0624      2.0042      2.1206   |  1.9436      1.8842      2.0030   |  1.7772      1.6897      1.8647   |  1.5632      1.4229      1.7036   |
|        36        |  2.1519      2.0852      2.2186   |  2.0806      2.0231      2.1381   |  1.9617      1.9045      2.0189   |  1.7953      1.7108      1.8798   |  1.5814      1.4441      1.7187   |
|        38        |  2.1658      2.0988      2.2327   |  2.0945      2.0376      2.1514   |  1.9756      1.9206      2.0307   |  1.8092      1.7276      1.8909   |  1.5953      1.4609      1.7297   |
|        40        |  2.1754      2.1082      2.2427   |  2.1041      2.0477      2.1605   |  1.9853      1.9322      2.0383   |  1.8189      1.7400      1.8978   |  1.6050      1.4733      1.7366   |
|        42        |  2.1808      2.1133      2.2484   |  2.1095      2.0536      2.1655   |  1.9907      1.9396      2.0418   |  1.8243      1.7481      1.9005   |  1.6104      1.4813      1.7394   |
|        44        |  2.1820      2.1141      2.2499   |  2.1107      2.0551      2.1663   |  1.9918      1.9425      2.0412   |  1.8255      1.7517      1.8992   |  1.6115      1.4849      1.7381   |
|        46        |  2.1789      2.1107      2.2472   |  2.1076      2.0522      2.1630   |  1.9888      1.9410      2.0365   |  1.8224      1.7510      1.8938   |  1.6084      1.4841      1.7327   |
|        48        |  2.1716      2.1029      2.2403   |  2.1003      2.0451      2.1555   |  1.9814      1.9352      2.0277   |  1.8150      1.7458      1.8842   |  1.6011      1.4789      1.7233   |
|        50        |  2.1600      2.0909      2.2291   |  2.0887      2.0335      2.1439   |  1.9698      1.9248      2.0148   |  1.8034      1.7362      1.8707   |  1.5895      1.4693      1.7097   |
|        52        |  2.1442      2.0745      2.2138   |  2.0728      2.0175      2.1282   |  1.9540      1.9100      1.9980   |  1.7876      1.7221      1.8531   |  1.5737      1.4552      1.6922   |
|        54        |  2.1241      2.0538      2.1943   |  2.0528      1.9972      2.1083   |  1.9339      1.8906      1.9772   |  1.7675      1.7035      1.8316   |  1.5536      1.4366      1.6706   |
|        56        |  2.0997      2.0288      2.1707   |  2.0284      1.9724      2.0845   |  1.9096      1.8666      1.9526   |  1.7432      1.6802      1.8061   |  1.5293      1.4135      1.6451   |
|        58        |  2.0712      1.9993      2.1430   |  1.9999      1.9431      2.0566   |  1.8810      1.8379      1.9241   |  1.7146      1.6524      1.7768   |  1.5007      1.3858      1.6155   |
|        60        |  2.0383      1.9655      2.1112   |  1.9670      1.9093      2.0248   |  1.8482      1.8045      1.8919   |  1.6818      1.6198      1.7437   |  1.4679      1.3536      1.5821   |
|        62        |  2.0013      1.9272      2.0753   |  1.9299      1.8709      1.9890   |  1.8111      1.7663      1.8559   |  1.6447      1.5825      1.7069   |  1.4308      1.3168      1.5447   |
|        64        |  1.9599      1.8844      2.0355   |  1.8886      1.8280      1.9492   |  1.7698      1.7233      1.8162   |  1.6034      1.5405      1.6663   |  1.3894      1.2754      1.5035   |
|        66        |  1.9144      1.8371      1.9916   |  1.8430      1.7805      1.9056   |  1.7242      1.6756      1.7728   |  1.5578      1.4936      1.6220   |  1.3439      1.2294      1.4584   |
|        68        |  1.8645      1.7853      1.9437   |  1.7932      1.7283      1.8581   |  1.6744      1.6230      1.7258   |  1.5080      1.4419      1.5741   |  1.2940      1.1786      1.4095   |
|        70        |  1.8105      1.7290      1.8920   |  1.7392      1.6715      1.8068   |  1.6203      1.5656      1.6750   |  1.4539      1.3853      1.5225   |  1.2400      1.1232      1.3567   |
|        72        |  1.7521      1.6680      1.8363   |  1.6808      1.6101      1.7516   |  1.5620      1.5034      1.6205   |  1.3956      1.3239      1.4673   |  1.1817      1.0631      1.3003   |
|        74        |  1.6896      1.6024      1.7767   |  1.6183      1.5439      1.6926   |  1.4994      1.4365      1.5623   |  1.3330      1.2577      1.4084   |  1.1191      0.9982      1.2400   |
|        76        |  1.6228      1.5323      1.7133   |  1.5514      1.4731      1.6298   |  1.4326      1.3649      1.5003   |  1.2662      1.1866      1.3458   |  1.0523      0.9285      1.1760   |
|        78        |  1.5517      1.4574      1.6460   |  1.4804      1.3976      1.5632   |  1.3615      1.2885      1.4345   |  1.1951      1.1108      1.2795   |  0.9812      0.8541      1.1083   |
|        80        |  1.4764      1.3779      1.5748   |  1.4051      1.3174      1.4927   |  1.2862      1.2075      1.3649   |  1.1198      1.0302      1.2095   |  0.9059      0.7750      1.0368   |
|        82        |  1.3968      1.2938      1.4998   |  1.3255      1.2326      1.4184   |  1.2067      1.1218      1.2915   |  1.0403      0.9448      1.1357   |  0.8263      0.6911      0.9616   |
|        84        |  1.3130      1.2050      1.4210   |  1.2417      1.1431      1.3403   |  1.1228      1.0315      1.2142   |  0.9564      0.8548      1.0581   |  0.7425      0.6024      0.8826   |
|        86        |  1.2249      1.1115      1.3384   |  1.1536      1.0489      1.2583   |  1.0348      0.9365      1.1330   |  0.8684      0.7600      0.9768   |  0.6545      0.5090      0.7999   |
|        88        |  1.1326      1.0134      1.2519   |  1.0613      0.9501      1.1725   |  0.9425      0.8369      1.0480   |  0.7761      0.6606      0.8916   |  0.5621      0.4108      0.7135   |
|        90        |  1.0361      0.9106      1.1616   |  0.9648      0.8467      1.0829   |  0.8459      0.7327      0.9591   |  0.6795      0.5565      0.8025   |  0.4656      0.3079      0.6232   |
|__________________|___________________________________|___________________________________|___________________________________|___________________________________|___________________________________|

Figure 5

Data for Figure 5.1
Gs=30 (mmol.m^{-2}/s)
______________________________________________________________________________________________________________________________________________________________________________________________
|        |   SPAD=        10      (Arb. unit)|   SPAD=        20      (Arb. unit)|   SPAD=        30      (Arb. unit)|   SPAD=        40      (Arb. unit)|   SPAD=        50      (Arb. unit)|
|________|___________________________________|___________________________________|___________________________________|___________________________________|___________________________________|
|K^+ (mM)|meanSDW (g) SDW0.25 (g) SDW0.75 (g)|meanSDW (g) SDW0.25 (g) SDW0.75 (g)|meanSDW (g) SDW0.25 (g) SDW0.75 (g)|meanSDW (g) SDW0.25 (g) SDW0.75 (g)|meanSDW (g) SDW0.25 (g) SDW0.75 (g)|
|________|___________________________________|___________________________________|___________________________________|___________________________________|___________________________________|
|   10   |  0.9915      0.9225      1.0604   |  0.9202      0.8655      0.9749   |  0.8013      0.7573      0.8453   |  0.6349      0.5688      0.7010   |  0.4210      0.3017      0.5403   |
|   15   |  1.0425      0.9768      1.1081   |  0.9712      0.9203      1.0220   |  0.8523      0.8126      0.8920   |  0.6859      0.6220      0.7499   |  0.4720      0.3535      0.5905   |
|   20   |  1.0923      1.0296      1.1550   |  1.0210      0.9737      1.0683   |  0.9021      0.8663      0.9380   |  0.7357      0.6735      0.7980   |  0.5218      0.4038      0.6398   |
|   25   |  1.1409      1.0808      1.2010   |  1.0696      1.0254      1.1138   |  0.9508      0.9184      0.9831   |  0.7844      0.7235      0.8453   |  0.5704      0.4527      0.6881   |
|   30   |  1.1883      1.1305      1.2462   |  1.1170      1.0756      1.1584   |  0.9982      0.9688      1.0276   |  0.8318      0.7718      0.8917   |  0.6178      0.5002      0.7355   |
|   35   |  1.2345      1.1786      1.2905   |  1.1632      1.1241      1.2023   |  1.0444      1.0174      1.0713   |  0.8780      0.8186      0.9374   |  0.6640      0.5463      0.7818   |
|   40   |  1.2795      1.2252      1.3339   |  1.2082      1.1710      1.2454   |  1.0894      1.0642      1.1145   |  0.9230      0.8638      0.9822   |  0.7090      0.5910      0.8271   |
|   45   |  1.3233      1.2702      1.3764   |  1.2520      1.2163      1.2878   |  1.1332      1.1092      1.1571   |  0.9668      0.9075      1.0261   |  0.7529      0.6344      0.8713   |
|   50   |  1.3659      1.3138      1.4180   |  1.2946      1.2600      1.3293   |  1.1758      1.1523      1.1992   |  1.0094      0.9497      1.0690   |  0.7955      0.6765      0.9144   |
|   55   |  1.4073      1.3559      1.4587   |  1.3360      1.3020      1.3700   |  1.2172      1.1937      1.2407   |  1.0508      0.9905      1.1110   |  0.8368      0.7172      0.9565   |
|   60   |  1.4475      1.3966      1.4984   |  1.3762      1.3425      1.4099   |  1.2574      1.2333      1.2814   |  1.0910      1.0299      1.1520   |  0.8770      0.7567      0.9974   |
|   65   |  1.4865      1.4359      1.5372   |  1.4152      1.3815      1.4490   |  1.2964      1.2713      1.3214   |  1.1300      1.0680      1.1919   |  0.9160      0.7948      1.0372   |
|   70   |  1.5243      1.4737      1.5749   |  1.4530      1.4190      1.4870   |  1.3341      1.3078      1.3605   |  1.1678      1.1047      1.2308   |  0.9538      0.8317      1.0759   |
|   75   |  1.5609      1.5102      1.6116   |  1.4896      1.4550      1.5241   |  1.3707      1.3429      1.3986   |  1.2043      1.1402      1.2685   |  0.9904      0.8674      1.1134   |
|   80   |  1.5963      1.5454      1.6471   |  1.5250      1.4897      1.5602   |  1.4061      1.3766      1.4356   |  1.2397      1.1744      1.3051   |  1.0258      0.9018      1.1498   |
|   85   |  1.6305      1.5793      1.6816   |  1.5591      1.5231      1.5952   |  1.4403      1.4091      1.4715   |  1.2739      1.2073      1.3405   |  1.0600      0.9350      1.1849   |
|   90   |  1.6634      1.6119      1.7150   |  1.5921      1.5552      1.6291   |  1.4733      1.4404      1.5062   |  1.3069      1.2390      1.3748   |  1.0929      0.9670      1.2189   |
|   95   |  1.6952      1.6432      1.7472   |  1.6239      1.5860      1.6618   |  1.5050      1.4705      1.5396   |  1.3387      1.2695      1.4078   |  1.1247      0.9977      1.2517   |
|  100   |  1.7258      1.6733      1.7782   |  1.6545      1.6156      1.6933   |  1.5356      1.4994      1.5719   |  1.3692      1.2988      1.4397   |  1.1553      1.0273      1.2833   |
|  105   |  1.7552      1.7022      1.8081   |  1.6838      1.6440      1.7237   |  1.5650      1.5271      1.6028   |  1.3986      1.3269      1.4703   |  1.1847      1.0557      1.3136   |
|  110   |  1.7833      1.7299      1.8368   |  1.7120      1.6712      1.7528   |  1.5932      1.5537      1.6326   |  1.4268      1.3538      1.4997   |  1.2128      1.0829      1.3428   |
|  115   |  1.8103      1.7563      1.8642   |  1.7390      1.6972      1.7808   |  1.6201      1.5792      1.6610   |  1.4537      1.3796      1.5279   |  1.2398      1.1089      1.3707   |
|  120   |  1.8360      1.7816      1.8905   |  1.7647      1.7220      1.8075   |  1.6459      1.6035      1.6882   |  1.4795      1.4042      1.5548   |  1.2656      1.1337      1.3974   |
|  125   |  1.8606      1.8057      1.9156   |  1.7893      1.7457      1.8329   |  1.6704      1.6267      1.7142   |  1.5041      1.4276      1.5805   |  1.2901      1.1573      1.4229   |
|  130   |  1.8840      1.8285      1.9394   |  1.8127      1.7681      1.8572   |  1.6938      1.6488      1.7388   |  1.5274      1.4498      1.6050   |  1.3135      1.1798      1.4472   |
|  135   |  1.9061      1.8502      1.9620   |  1.8348      1.7894      1.8802   |  1.7160      1.6696      1.7623   |  1.5496      1.4709      1.6282   |  1.3356      1.2010      1.4702   |
|  140   |  1.9271      1.8707      1.9835   |  1.8558      1.8095      1.9020   |  1.7369      1.6894      1.7844   |  1.5705      1.4908      1.6502   |  1.3566      1.2211      1.4921   |
|  145   |  1.9468      1.8899      2.0037   |  1.8755      1.8285      1.9225   |  1.7567      1.7079      1.8054   |  1.5903      1.5095      1.6710   |  1.3763      1.2400      1.5127   |
|  150   |  1.9654      1.9080      2.0228   |  1.8941      1.8462      1.9419   |  1.7752      1.7253      1.8251   |  1.6088      1.5270      1.6906   |  1.3949      1.2577      1.5321   |
|  155   |  1.9827      1.9248      2.0406   |  1.9114      1.8627      1.9601   |  1.7925      1.7415      1.8436   |  1.6262      1.5433      1.7090   |  1.4122      1.2742      1.5503   |
|  160   |  1.9988      1.9404      2.0573   |  1.9275      1.8779      1.9771   |  1.8087      1.7564      1.8610   |  1.6423      1.5584      1.7262   |  1.4284      1.2895      1.5673   |
|  165   |  2.0138      1.9547      2.0729   |  1.9425      1.8919      1.9930   |  1.8236      1.7701      1.8771   |  1.6572      1.5723      1.7422   |  1.4433      1.3035      1.5831   |
|  170   |  2.0275      1.9678      2.0873   |  1.9562      1.9047      2.0077   |  1.8374      1.7826      1.8921   |  1.6710      1.5850      1.7570   |  1.4570      1.3164      1.5977   |
|  175   |  2.0400      1.9795      2.1006   |  1.9687      1.9161      2.0213   |  1.8499      1.7938      1.9059   |  1.6835      1.5964      1.7706   |  1.4696      1.3280      1.6111   |
|  180   |  2.0514      1.9900      2.1128   |  1.9801      1.9263      2.0338   |  1.8612      1.8038      1.9187   |  1.6948      1.6065      1.7831   |  1.4809      1.3384      1.6234   |
|  185   |  2.0615      1.9991      2.1239   |  1.9902      1.9351      2.0453   |  1.8713      1.8124      1.9303   |  1.7050      1.6154      1.7945   |  1.4910      1.3476      1.6345   |
|  190   |  2.0704      2.0069      2.1339   |  1.9991      1.9426      2.0556   |  1.8803      1.8197      1.9408   |  1.7139      1.6230      1.8047   |  1.4999      1.3555      1.6444   |
|  195   |  2.0782      2.0134      2.1429   |  2.0068      1.9487      2.0649   |  1.8880      1.8257      1.9503   |  1.7216      1.6293      1.8139   |  1.5077      1.3621      1.6532   |
|  200   |  2.0847      2.0185      2.1509   |  2.0134      1.9535      2.0732   |  1.8945      1.8303      1.9587   |  1.7281      1.6343      1.8219   |  1.5142      1.3675      1.6609   |
|  205   |  2.0900      2.0221      2.1579   |  2.0187      1.9568      2.0805   |  1.8998      1.8336      1.9661   |  1.7334      1.6380      1.8289   |  1.5195      1.3715      1.6675   |
|  210   |  2.0941      2.0244      2.1638   |  2.0228      1.9588      2.0868   |  1.9039      1.8354      1.9725   |  1.7375      1.6403      1.8348   |  1.5236      1.3743      1.6729   |
|  215   |  2.0970      2.0252      2.1688   |  2.0257      1.9593      2.0921   |  1.9068      1.8359      1.9778   |  1.7405      1.6413      1.8396   |  1.5265      1.3758      1.6773   |
|  220   |  2.0987      2.0246      2.1729   |  2.0274      1.9584      2.0965   |  1.9086      1.8349      1.9822   |  1.7422      1.6409      1.8435   |  1.5282      1.3759      1.6806   |
|  225   |  2.0992      2.0225      2.1759   |  2.0279      1.9560      2.0998   |  1.9091      1.8325      1.9856   |  1.7427      1.6391      1.8463   |  1.5287      1.3747      1.6828   |
|  230   |  2.0985      2.0190      2.1781   |  2.0272      1.9522      2.1023   |  1.9084      1.8287      1.9880   |  1.7420      1.6359      1.8481   |  1.5280      1.3721      1.6840   |
|  235   |  2.0966      2.0140      2.1793   |  2.0253      1.9469      2.1037   |  1.9065      1.8235      1.9895   |  1.7401      1.6313      1.8489   |  1.5261      1.3682      1.6841   |
|  240   |  2.0935      2.0075      2.1795   |  2.0222      1.9401      2.1043   |  1.9034      1.8168      1.9900   |  1.7370      1.6252      1.8487   |  1.5230      1.3629      1.6831   |
|  245   |  2.0892      1.9996      2.1789   |  2.0179      1.9319      2.1039   |  1.8991      1.8086      1.9895   |  1.7327      1.6177      1.8476   |  1.5187      1.3563      1.6812   |
|  250   |  2.0837      1.9901      2.1773   |  2.0124      1.9223      2.1025   |  1.8936      1.7990      1.9881   |  1.7272      1.6088      1.8455   |  1.5132      1.3482      1.6783   |
|  255   |  2.0770      1.9792      2.1748   |  2.0057      1.9111      2.1003   |  1.8868      1.7879      1.9857   |  1.7204      1.5985      1.8424   |  1.5065      1.3387      1.6743   |
|  260   |  2.0691      1.9668      2.1714   |  1.9978      1.8985      2.0970   |  1.8789      1.7754      1.9824   |  1.7125      1.5867      1.8384   |  1.4986      1.3278      1.6694   |
|  265   |  2.0600      1.9529      2.1670   |  1.9887      1.8844      2.0929   |  1.8698      1.7614      1.9782   |  1.7034      1.5734      1.8335   |  1.4895      1.3155      1.6635   |
|  270   |  2.0497      1.9376      2.1617   |  1.9783      1.8689      2.0878   |  1.8595      1.7460      1.9730   |  1.6931      1.5586      1.8276   |  1.4792      1.3017      1.6566   |
|  275   |  2.0381      1.9208      2.1555   |  1.9668      1.8519      2.0817   |  1.8480      1.7291      1.9669   |  1.6816      1.5424      1.8207   |  1.4676      1.2865      1.6488   |
|  280   |  2.0254      1.9025      2.1483   |  1.9541      1.8334      2.0748   |  1.8352      1.7107      1.9598   |  1.6689      1.5248      1.8130   |  1.4549      1.2699      1.6400   |
|  285   |  2.0115      1.8827      2.1402   |  1.9402      1.8135      2.0668   |  1.8213      1.6909      1.9517   |  1.6549      1.5056      1.8042   |  1.4410      1.2517      1.6303   |
|  290   |  1.9964      1.8615      2.1312   |  1.9250      1.7922      2.0579   |  1.8062      1.6696      1.9428   |  1.6398      1.4850      1.7946   |  1.4259      1.2322      1.6196   |
|  295   |  1.9800      1.8388      2.1212   |  1.9087      1.7693      2.0481   |  1.7899      1.6469      1.9328   |  1.6235      1.4629      1.7840   |  1.4095      1.2111      1.6080   |
|  300   |  1.9625      1.8147      2.1103   |  1.8912      1.7451      2.0373   |  1.7723      1.6227      1.9219   |  1.6059      1.4393      1.7725   |  1.3920      1.1886      1.5954   |
|________|___________________________________|___________________________________|___________________________________|___________________________________|___________________________________|

Data for Figure 5.2
Gs=60 (mmol.m^{-2}/s)
______________________________________________________________________________________________________________________________________________________________________________________________
|        |   SPAD=        10      (Arb. unit)|   SPAD=        20      (Arb. unit)|   SPAD=        30      (Arb. unit)|   SPAD=        40      (Arb. unit)|   SPAD=        50      (Arb. unit)|
|________|___________________________________|___________________________________|___________________________________|___________________________________|___________________________________|
|K^+ (mM)|meanSDW (g) SDW0.25 (g) SDW0.75 (g)|meanSDW (g) SDW0.25 (g) SDW0.75 (g)|meanSDW (g) SDW0.25 (g) SDW0.75 (g)|meanSDW (g) SDW0.25 (g) SDW0.75 (g)|meanSDW (g) SDW0.25 (g) SDW0.75 (g)|
|________|___________________________________|___________________________________|___________________________________|___________________________________|___________________________________|
|   10   |  0.9451      0.8395      1.0508   |  0.8738      0.7831      0.9645   |  0.7550      0.6828      0.8271   |  0.5886      0.5186      0.6586   |  0.3746      0.2686      0.4806   |
|   15   |  0.9961      0.8933      1.0990   |  0.9248      0.8372      1.0125   |  0.8060      0.7374      0.8746   |  0.6396      0.5727      0.7065   |  0.4257      0.3212      0.5301   |
|   20   |  1.0460      0.9457      1.1463   |  0.9747      0.8899      1.0594   |  0.8558      0.7904      0.9212   |  0.6894      0.6253      0.7536   |  0.4755      0.3723      0.5786   |
|   25   |  1.0946      0.9966      1.1926   |  1.0233      0.9410      1.1055   |  0.9044      0.8420      0.9668   |  0.7380      0.6763      0.7998   |  0.5241      0.4220      0.6262   |
|   30   |  1.1420      1.0461      1.2379   |  1.0707      0.9908      1.1506   |  0.9518      0.8921      1.0116   |  0.7854      0.7258      0.8451   |  0.5715      0.4702      0.6728   |
|   35   |  1.1882      1.0942      1.2822   |  1.1169      1.0391      1.1947   |  0.9980      0.9407      1.0554   |  0.8316      0.7738      0.8895   |  0.6177      0.5170      0.7185   |
|   40   |  1.2332      1.1409      1.3255   |  1.1619      1.0860      1.2378   |  1.0430      0.9878      1.0983   |  0.8766      0.8202      0.9331   |  0.6627      0.5623      0.7631   |
|   45   |  1.2770      1.1863      1.3677   |  1.2057      1.1314      1.2800   |  1.0868      1.0334      1.1403   |  0.9204      0.8652      0.9757   |  0.7065      0.6064      0.8067   |
|   50   |  1.3196      1.2302      1.4090   |  1.2483      1.1755      1.3211   |  1.1294      1.0776      1.1813   |  0.9630      0.9087      1.0174   |  0.7491      0.6490      0.8492   |
|   55   |  1.3610      1.2728      1.4492   |  1.2897      1.2182      1.3612   |  1.1708      1.1204      1.2213   |  1.0044      0.9508      1.0581   |  0.7905      0.6903      0.8907   |
|   60   |  1.4012      1.3141      1.4883   |  1.3299      1.2595      1.4002   |  1.2110      1.1617      1.2603   |  1.0446      0.9914      1.0978   |  0.8307      0.7303      0.9311   |
|   65   |  1.4402      1.3541      1.5263   |  1.3689      1.2995      1.4382   |  1.2500      1.2017      1.2984   |  1.0836      1.0307      1.1366   |  0.8697      0.7691      0.9703   |
|   70   |  1.4780      1.3928      1.5632   |  1.4067      1.3382      1.4751   |  1.2878      1.2403      1.3354   |  1.1214      1.0686      1.1742   |  0.9075      0.8065      1.0085   |
|   75   |  1.5146      1.4302      1.5990   |  1.4432      1.3756      1.5109   |  1.3244      1.2775      1.3713   |  1.1580      1.1052      1.2109   |  0.9441      0.8427      1.0455   |
|   80   |  1.5499      1.4663      1.6336   |  1.4786      1.4117      1.5456   |  1.3598      1.3134      1.4061   |  1.1934      1.1404      1.2464   |  0.9795      0.8776      1.0813   |
|   85   |  1.5841      1.5011      1.6671   |  1.5128      1.4465      1.5791   |  1.3940      1.3481      1.4399   |  1.2276      1.1744      1.2807   |  1.0136      0.9113      1.1160   |
|   90   |  1.6171      1.5347      1.6995   |  1.5458      1.4801      1.6115   |  1.4269      1.3814      1.4725   |  1.2605      1.2071      1.3140   |  1.0466      0.9437      1.1495   |
|   95   |  1.6489      1.5671      1.7306   |  1.5776      1.5124      1.6427   |  1.4587      1.4135      1.5039   |  1.2923      1.2386      1.3460   |  1.0784      0.9750      1.1818   |
|  100   |  1.6794      1.5983      1.7606   |  1.6081      1.5435      1.6727   |  1.4893      1.4444      1.5342   |  1.3229      1.2689      1.3769   |  1.1090      1.0050      1.2129   |
|  105   |  1.7088      1.6282      1.7894   |  1.6375      1.5734      1.7016   |  1.5187      1.4740      1.5633   |  1.3523      1.2979      1.4066   |  1.1383      1.0338      1.2428   |
|  110   |  1.7370      1.6569      1.8170   |  1.6657      1.6021      1.7292   |  1.5468      1.5025      1.5912   |  1.3804      1.3258      1.4351   |  1.1665      1.0615      1.2715   |
|  115   |  1.7640      1.6845      1.8434   |  1.6926      1.6296      1.7557   |  1.5738      1.5297      1.6179   |  1.4074      1.3524      1.4624   |  1.1935      1.0879      1.2990   |
|  120   |  1.7897      1.7108      1.8686   |  1.7184      1.6559      1.7809   |  1.5996      1.5558      1.6433   |  1.4332      1.3779      1.4884   |  1.2192      1.1132      1.3252   |
|  125   |  1.8143      1.7359      1.8926   |  1.7430      1.6810      1.8050   |  1.6241      1.5806      1.6676   |  1.4577      1.4022      1.5132   |  1.2438      1.1373      1.3503   |
|  130   |  1.8376      1.7599      1.9154   |  1.7663      1.7049      1.8278   |  1.6475      1.6043      1.6906   |  1.4811      1.4253      1.5368   |  1.2671      1.1602      1.3741   |
|  135   |  1.8598      1.7826      1.9369   |  1.7885      1.7276      1.8494   |  1.6696      1.6268      1.7124   |  1.5032      1.4472      1.5592   |  1.2893      1.1819      1.3967   |
|  140   |  1.8807      1.8042      1.9573   |  1.8094      1.7491      1.8698   |  1.6906      1.6481      1.7330   |  1.5242      1.4680      1.5804   |  1.3102      1.2024      1.4181   |
|  145   |  1.9005      1.8245      1.9765   |  1.8292      1.7694      1.8889   |  1.7103      1.6682      1.7524   |  1.5439      1.4875      1.6003   |  1.3300      1.2218      1.4382   |
|  150   |  1.9190      1.8436      1.9944   |  1.8477      1.7885      1.9069   |  1.7289      1.6871      1.7706   |  1.5625      1.5059      1.6191   |  1.3485      1.2399      1.4572   |
|  155   |  1.9364      1.8615      2.0112   |  1.8651      1.8064      1.9237   |  1.7462      1.7048      1.7876   |  1.5798      1.5230      1.6366   |  1.3659      1.2568      1.4749   |
|  160   |  1.9525      1.8782      2.0268   |  1.8812      1.8230      1.9394   |  1.7623      1.7212      1.8035   |  1.5960      1.5389      1.6530   |  1.3820      1.2726      1.4915   |
|  165   |  1.9674      1.8937      2.0412   |  1.8961      1.8384      1.9538   |  1.7773      1.7364      1.8182   |  1.6109      1.5536      1.6682   |  1.3970      1.2871      1.5069   |
|  170   |  1.9812      1.9079      2.0545   |  1.9099      1.8526      1.9672   |  1.7910      1.7502      1.8318   |  1.6246      1.5670      1.6823   |  1.4107      1.3003      1.5211   |
|  175   |  1.9937      1.9208      2.0667   |  1.9224      1.8654      1.9794   |  1.8036      1.7628      1.8443   |  1.6372      1.5791      1.6952   |  1.4232      1.3124      1.5341   |
|  180   |  2.0050      1.9324      2.0777   |  1.9337      1.8769      1.9906   |  1.8149      1.7739      1.8558   |  1.6485      1.5900      1.7070   |  1.4346      1.3232      1.5459   |
|  185   |  2.0152      1.9427      2.0877   |  1.9439      1.8871      2.0006   |  1.8250      1.7837      1.8663   |  1.6586      1.5995      1.7178   |  1.4447      1.3327      1.5567   |
|  190   |  2.0241      1.9516      2.0965   |  1.9528      1.8959      2.0097   |  1.8339      1.7921      1.8757   |  1.6675      1.6076      1.7275   |  1.4536      1.3410      1.5662   |
|  195   |  2.0318      1.9592      2.1044   |  1.9605      1.9033      2.0177   |  1.8417      1.7990      1.8843   |  1.6753      1.6144      1.7361   |  1.4613      1.3480      1.5747   |
|  200   |  2.0383      1.9655      2.1112   |  1.9670      1.9093      2.0248   |  1.8482      1.8045      1.8919   |  1.6818      1.6198      1.7437   |  1.4679      1.3536      1.5821   |
|  205   |  2.0437      1.9703      2.1170   |  1.9723      1.9138      2.0309   |  1.8535      1.8084      1.8986   |  1.6871      1.6238      1.7504   |  1.4732      1.3580      1.5883   |
|  210   |  2.0478      1.9737      2.1219   |  1.9765      1.9169      2.0361   |  1.8576      1.8108      1.9044   |  1.6912      1.6264      1.7560   |  1.4773      1.3610      1.5935   |
|  215   |  2.0507      1.9756      2.1258   |  1.9794      1.9184      2.0403   |  1.8605      1.8117      1.9093   |  1.6941      1.6275      1.7607   |  1.4802      1.3627      1.5977   |
|  220   |  2.0524      1.9760      2.1287   |  1.9811      1.9184      2.0437   |  1.8622      1.8110      1.9134   |  1.6958      1.6272      1.7645   |  1.4819      1.3630      1.6008   |
|  225   |  2.0529      1.9750      2.1308   |  1.9816      1.9169      2.0463   |  1.8627      1.8088      1.9166   |  1.6963      1.6254      1.7673   |  1.4824      1.3619      1.6029   |
|  230   |  2.0522      1.9724      2.1320   |  1.9809      1.9138      2.0479   |  1.8620      1.8051      1.9190   |  1.6956      1.6220      1.7692   |  1.4817      1.3595      1.6039   |
|  235   |  2.0503      1.9683      2.1323   |  1.9790      1.9092      2.0487   |  1.8601      1.7998      1.9205   |  1.6937      1.6172      1.7702   |  1.4798      1.3556      1.6040   |
|  240   |  2.0472      1.9627      2.1317   |  1.9759      1.9031      2.0487   |  1.8570      1.7930      1.9211   |  1.6906      1.6109      1.7703   |  1.4767      1.3503      1.6031   |
|  245   |  2.0429      1.9555      2.1303   |  1.9716      1.8954      2.0478   |  1.8527      1.7846      1.9208   |  1.6863      1.6031      1.7695   |  1.4724      1.3436      1.6012   |
|  250   |  2.0374      1.9468      2.1280   |  1.9661      1.8861      2.0460   |  1.8472      1.7748      1.9197   |  1.6808      1.5938      1.7678   |  1.4669      1.3355      1.5983   |
|  255   |  2.0307      1.9365      2.1248   |  1.9594      1.8753      2.0434   |  1.8405      1.7634      1.9176   |  1.6741      1.5830      1.7652   |  1.4602      1.3258      1.5945   |
|  260   |  2.0228      1.9247      2.1208   |  1.9514      1.8630      2.0399   |  1.8326      1.7506      1.9146   |  1.6662      1.5707      1.7617   |  1.4523      1.3148      1.5898   |
|  265   |  2.0136      1.9114      2.1159   |  1.9423      1.8491      2.0355   |  1.8235      1.7362      1.9107   |  1.6571      1.5569      1.7572   |  1.4432      1.3022      1.5841   |
|  270   |  2.0033      1.8965      2.1101   |  1.9320      1.8338      2.0302   |  1.8132      1.7204      1.9059   |  1.6468      1.5417      1.7519   |  1.4328      1.2882      1.5775   |
|  275   |  1.9918      1.8801      2.1035   |  1.9205      1.8169      2.0241   |  1.8016      1.7031      1.9001   |  1.6352      1.5249      1.7456   |  1.4213      1.2727      1.5700   |
|  280   |  1.9791      1.8622      2.0959   |  1.9078      1.7985      2.0170   |  1.7889      1.6844      1.8934   |  1.6225      1.5066      1.7384   |  1.4086      1.2557      1.5615   |
|  285   |  1.9651      1.8428      2.0875   |  1.8938      1.7787      2.0090   |  1.7750      1.6642      1.8858   |  1.6086      1.4869      1.7303   |  1.3947      1.2372      1.5522   |
|  290   |  1.9500      1.8218      2.0782   |  1.8787      1.7573      2.0001   |  1.7599      1.6425      1.8772   |  1.5935      1.4657      1.7213   |  1.3795      1.2172      1.5419   |
|  295   |  1.9337      1.7994      2.0680   |  1.8624      1.7345      1.9902   |  1.7435      1.6194      1.8676   |  1.5771      1.4430      1.7113   |  1.3632      1.1957      1.5307   |
|  300   |  1.9162      1.7754      2.0569   |  1.8448      1.7102      1.9795   |  1.7260      1.5949      1.8571   |  1.5596      1.4188      1.7004   |  1.3457      1.1727      1.5186   |
|________|___________________________________|___________________________________|___________________________________|___________________________________|___________________________________|

Data for Figure 5.3
Gs=90 (mmol.m^{-2}/s)
______________________________________________________________________________________________________________________________________________________________________________________________
|        |   SPAD=        10      (Arb. unit)|   SPAD=        20      (Arb. unit)|   SPAD=        30      (Arb. unit)|   SPAD=        40      (Arb. unit)|   SPAD=        50      (Arb. unit)|
|________|___________________________________|___________________________________|___________________________________|___________________________________|___________________________________|
|K^+ (mM)|meanSDW (g) SDW0.25 (g) SDW0.75 (g)|meanSDW (g) SDW0.25 (g) SDW0.75 (g)|meanSDW (g) SDW0.25 (g) SDW0.75 (g)|meanSDW (g) SDW0.25 (g) SDW0.75 (g)|meanSDW (g) SDW0.25 (g) SDW0.75 (g)|
|________|___________________________________|___________________________________|___________________________________|___________________________________|___________________________________|
|   10   |  0.0000      0.0000      0.0959   |  0.0000      0.0000      0.0153   |  0.0000      0.0000      0.0000   |  0.0000      0.0000      0.0000   |  0.0000      0.0000      0.0000   |
|   15   |  0.0000      0.0000      0.1460   |  0.0000      0.0000      0.0655   |  0.0000      0.0000      0.0000   |  0.0000      0.0000      0.0000   |  0.0000      0.0000      0.0000   |
|   20   |  0.0437      0.0000      0.1951   |  0.0000      0.0000      0.1146   |  0.0000      0.0000      0.0000   |  0.0000      0.0000      0.0000   |  0.0000      0.0000      0.0000   |
|   25   |  0.0923      0.0000      0.2431   |  0.0210      0.0000      0.1626   |  0.0000      0.0000      0.0344   |  0.0000      0.0000      0.0000   |  0.0000      0.0000      0.0000   |
|   30   |  0.1397      0.0000      0.2900   |  0.0684      0.0000      0.2096   |  0.0000      0.0000      0.0815   |  0.0000      0.0000      0.0000   |  0.0000      0.0000      0.0000   |
|   35   |  0.1859      0.0361      0.3357   |  0.1146      0.0000      0.2555   |  0.0000      0.0000      0.1275   |  0.0000      0.0000      0.0000   |  0.0000      0.0000      0.0000   |
|   40   |  0.2309      0.0815      0.3804   |  0.1596      0.0191      0.3002   |  0.0408      0.0000      0.1724   |  0.0000      0.0000      0.0080   |  0.0000      0.0000      0.0000   |
|   45   |  0.2747      0.1256      0.4239   |  0.2034      0.0631      0.3438   |  0.0846      0.0000      0.2162   |  0.0000      0.0000      0.0520   |  0.0000      0.0000      0.0000   |
|   50   |  0.3173      0.1684      0.4663   |  0.2460      0.1058      0.3862   |  0.1272      0.0000      0.2588   |  0.0000      0.0000      0.0949   |  0.0000      0.0000      0.0000   |
|   55   |  0.3587      0.2100      0.5075   |  0.2874      0.1473      0.4275   |  0.1686      0.0369      0.3003   |  0.0022      0.0000      0.1366   |  0.0000      0.0000      0.0000   |
|   60   |  0.3989      0.2504      0.5475   |  0.3276      0.1876      0.4676   |  0.2088      0.0770      0.3405   |  0.0424      0.0000      0.1771   |  0.0000      0.0000      0.0000   |
|   65   |  0.4379      0.2896      0.5863   |  0.3666      0.2267      0.5065   |  0.2478      0.1159      0.3796   |  0.0814      0.0000      0.2165   |  0.0000      0.0000      0.0289   |
|   70   |  0.4757      0.3276      0.6239   |  0.4044      0.2646      0.5442   |  0.2855      0.1536      0.4175   |  0.1192      0.0000      0.2546   |  0.0000      0.0000      0.0673   |
|   75   |  0.5123      0.3643      0.6603   |  0.4410      0.3013      0.5807   |  0.3221      0.1901      0.4541   |  0.1557      0.0201      0.2914   |  0.0000      0.0000      0.1043   |
|   80   |  0.5477      0.3999      0.6954   |  0.4764      0.3368      0.6159   |  0.3575      0.2255      0.4895   |  0.1911      0.0552      0.3271   |  0.0000      0.0000      0.1402   |
|   85   |  0.5819      0.4344      0.7294   |  0.5106      0.3712      0.6499   |  0.3917      0.2597      0.5237   |  0.2253      0.0891      0.3615   |  0.0114      0.0000      0.1748   |
|   90   |  0.6148      0.4676      0.7620   |  0.5435      0.4043      0.6827   |  0.4247      0.2927      0.5566   |  0.2583      0.1219      0.3946   |  0.0444      0.0000      0.2082   |
|   95   |  0.6466      0.4997      0.7935   |  0.5753      0.4364      0.7142   |  0.4565      0.3246      0.5883   |  0.2901      0.1536      0.4265   |  0.0761      0.0000      0.2403   |
|  100   |  0.6772      0.5307      0.8237   |  0.6059      0.4673      0.7445   |  0.4870      0.3554      0.6187   |  0.3206      0.1841      0.4571   |  0.1067      0.0000      0.2711   |
|  105   |  0.7066      0.5605      0.8526   |  0.6352      0.4970      0.7735   |  0.5164      0.3850      0.6478   |  0.3500      0.2135      0.4865   |  0.1361      0.0000      0.3007   |
|  110   |  0.7347      0.5892      0.8802   |  0.6634      0.5256      0.8012   |  0.5446      0.4134      0.6757   |  0.3782      0.2418      0.5146   |  0.1642      0.0000      0.3290   |
|  115   |  0.7617      0.6167      0.9066   |  0.6904      0.5531      0.8276   |  0.5715      0.4408      0.7023   |  0.4051      0.2689      0.5414   |  0.1912      0.0263      0.3561   |
|  120   |  0.7875      0.6431      0.9318   |  0.7161      0.5795      0.8528   |  0.5973      0.4670      0.7276   |  0.4309      0.2949      0.5669   |  0.2170      0.0520      0.3819   |
|  125   |  0.8120      0.6684      0.9556   |  0.7407      0.6047      0.8767   |  0.6218      0.4921      0.7516   |  0.4555      0.3198      0.5912   |  0.2415      0.0766      0.4064   |
|  130   |  0.8354      0.6926      0.9782   |  0.7641      0.6288      0.8993   |  0.6452      0.5161      0.7743   |  0.4788      0.3435      0.6141   |  0.2649      0.1001      0.4296   |
|  135   |  0.8575      0.7156      0.9995   |  0.7862      0.6518      0.9206   |  0.6674      0.5390      0.7957   |  0.5010      0.3661      0.6358   |  0.2870      0.1224      0.4516   |
|  140   |  0.8785      0.7375      1.0195   |  0.8072      0.6736      0.9407   |  0.6883      0.5607      0.8159   |  0.5219      0.3876      0.6562   |  0.3080      0.1436      0.4723   |
|  145   |  0.8982      0.7582      1.0382   |  0.8269      0.6944      0.9595   |  0.7081      0.5813      0.8348   |  0.5417      0.4080      0.6753   |  0.3277      0.1637      0.4918   |
|  150   |  0.9168      0.7778      1.0557   |  0.8455      0.7139      0.9770   |  0.7266      0.6008      0.8524   |  0.5602      0.4273      0.6931   |  0.3463      0.1826      0.5099   |
|  155   |  0.9341      0.7963      1.0719   |  0.8628      0.7324      0.9932   |  0.7439      0.6192      0.8687   |  0.5776      0.4454      0.7097   |  0.3636      0.2004      0.5268   |
|  160   |  0.9502      0.8137      1.0868   |  0.8789      0.7497      1.0081   |  0.7601      0.6365      0.8837   |  0.5937      0.4624      0.7250   |  0.3798      0.2170      0.5425   |
|  165   |  0.9652      0.8299      1.1005   |  0.8939      0.7659      1.0218   |  0.7750      0.6526      0.8975   |  0.6086      0.4782      0.7390   |  0.3947      0.2325      0.5569   |
|  170   |  0.9789      0.8449      1.1129   |  0.9076      0.7810      1.0342   |  0.7888      0.6675      0.9100   |  0.6224      0.4929      0.7518   |  0.4084      0.2468      0.5700   |
|  175   |  0.9915      0.8588      1.1241   |  0.9201      0.7949      1.0454   |  0.8013      0.6813      0.9212   |  0.6349      0.5065      0.7633   |  0.4210      0.2600      0.5820   |
|  180   |  1.0028      0.8715      1.1340   |  0.9315      0.8076      1.0553   |  0.8126      0.6940      0.9313   |  0.6462      0.5189      0.7736   |  0.4323      0.2720      0.5926   |
|  185   |  1.0129      0.8831      1.1427   |  0.9416      0.8192      1.0640   |  0.8227      0.7055      0.9400   |  0.6564      0.5301      0.7826   |  0.4424      0.2827      0.6021   |
|  190   |  1.0218      0.8934      1.1502   |  0.9505      0.8295      1.0715   |  0.8317      0.7158      0.9476   |  0.6653      0.5401      0.7905   |  0.4513      0.2924      0.6103   |
|  195   |  1.0296      0.9026      1.1565   |  0.9582      0.8387      1.0778   |  0.8394      0.7249      0.9539   |  0.6730      0.5489      0.7971   |  0.4591      0.3008      0.6174   |
|  200   |  1.0361      0.9106      1.1616   |  0.9648      0.8467      1.0829   |  0.8459      0.7327      0.9591   |  0.6795      0.5565      0.8025   |  0.4656      0.3079      0.6232   |
|  205   |  1.0414      0.9173      1.1655   |  0.9701      0.8534      1.0868   |  0.8512      0.7394      0.9631   |  0.6848      0.5629      0.8068   |  0.4709      0.3139      0.6279   |
|  210   |  1.0455      0.9227      1.1683   |  0.9742      0.8589      1.0895   |  0.8553      0.7448      0.9659   |  0.6890      0.5680      0.8099   |  0.4750      0.3186      0.6314   |
|  215   |  1.0484      0.9269      1.1699   |  0.9771      0.8631      1.0911   |  0.8583      0.7489      0.9676   |  0.6919      0.5718      0.8119   |  0.4779      0.3221      0.6338   |
|  220   |  1.0501      0.9298      1.1704   |  0.9788      0.8660      1.0917   |  0.8600      0.7517      0.9682   |  0.6936      0.5744      0.8127   |  0.4796      0.3243      0.6350   |
|  225   |  1.0506      0.9314      1.1698   |  0.9793      0.8676      1.0911   |  0.8605      0.7533      0.9677   |  0.6941      0.5756      0.8125   |  0.4801      0.3252      0.6351   |
|  230   |  1.0499      0.9317      1.1682   |  0.9786      0.8678      1.0894   |  0.8598      0.7534      0.9661   |  0.6934      0.5755      0.8112   |  0.4794      0.3248      0.6341   |
|  235   |  1.0480      0.9306      1.1655   |  0.9767      0.8667      1.0868   |  0.8579      0.7522      0.9636   |  0.6915      0.5741      0.8089   |  0.4775      0.3231      0.6320   |
|  240   |  1.0449      0.9280      1.1618   |  0.9736      0.8641      1.0831   |  0.8548      0.7495      0.9600   |  0.6884      0.5712      0.8055   |  0.4744      0.3200      0.6289   |
|  245   |  1.0406      0.9241      1.1571   |  0.9693      0.8601      1.0785   |  0.8505      0.7454      0.9555   |  0.6841      0.5670      0.8012   |  0.4701      0.3156      0.6247   |
|  250   |  1.0351      0.9187      1.1515   |  0.9638      0.8547      1.0729   |  0.8450      0.7398      0.9501   |  0.6786      0.5612      0.7959   |  0.4646      0.3098      0.6195   |
|  255   |  1.0284      0.9118      1.1450   |  0.9571      0.8477      1.0665   |  0.8382      0.7328      0.9437   |  0.6719      0.5541      0.7896   |  0.4579      0.3026      0.6133   |
|  260   |  1.0205      0.9034      1.1375   |  0.9492      0.8392      1.0591   |  0.8303      0.7241      0.9365   |  0.6639      0.5454      0.7825   |  0.4500      0.2939      0.6061   |
|  265   |  1.0114      0.8935      1.1292   |  0.9401      0.8292      1.0510   |  0.8212      0.7139      0.9285   |  0.6548      0.5352      0.7745   |  0.4409      0.2838      0.5980   |
|  270   |  1.0011      0.8820      1.1201   |  0.9297      0.8175      1.0420   |  0.8109      0.7022      0.9196   |  0.6445      0.5234      0.7656   |  0.4306      0.2723      0.5889   |
|  275   |  0.9895      0.8689      1.1101   |  0.9182      0.8043      1.0321   |  0.7994      0.6888      0.9100   |  0.6330      0.5101      0.7559   |  0.4191      0.2593      0.5788   |
|  280   |  0.9768      0.8542      1.0994   |  0.9055      0.7895      1.0215   |  0.7867      0.6738      0.8995   |  0.6203      0.4952      0.7454   |  0.4063      0.2447      0.5679   |
|  285   |  0.9629      0.8379      1.0878   |  0.8916      0.7730      1.0102   |  0.7727      0.6571      0.8883   |  0.6063      0.4787      0.7340   |  0.3924      0.2287      0.5561   |
|  290   |  0.9478      0.8200      1.0755   |  0.8764      0.7548      0.9980   |  0.7576      0.6388      0.8763   |  0.5912      0.4606      0.7218   |  0.3773      0.2111      0.5434   |
|  295   |  0.9314      0.8005      1.0624   |  0.8601      0.7351      0.9851   |  0.7413      0.6189      0.8636   |  0.5749      0.4408      0.7089   |  0.3609      0.1920      0.5299   |
|  300   |  0.9139      0.7793      1.0485   |  0.8426      0.7137      0.9715   |  0.7237      0.5973      0.8501   |  0.5573      0.4195      0.6952   |  0.3434      0.1713      0.5155   |
|________|___________________________________|___________________________________|___________________________________|___________________________________|___________________________________|
